# Supplementary material for: Parental fasting effects on offspring immune gene expression, epigenetic patterns, and gut microbiota in a species with male pregnancy (Syngnathus typhle)
Source: BMC Biol. 2026 Jan 14;24:24. doi: 10.1186/s12915-026-02509-7 (PMC12849595; doi:10.1186/s12915-026-02509-7)
Supplement: Supplementary file 2 — Additional file 2: Morphology statistics. Gene expression analysis statistics. PCA gene expression analysis statistics. Log Fold Change for differential gene expression analysis. Alpha diversity. Beta diversity [file 12915_2026_2509_MOESM2_ESM.xlsx]

## Sheet: A) Morphology
Additional file 2
Morphology statistics
Body length: S. typhle Parents
shapiro.test(Parent_data$size_beginning)
W = 0.71305, p-value = 0.0000004565
leveneTest(Parent_data$size_beginning, Parent_data$treatment)
Df F value Pr(>F)
group 1 0.0026 0.9595
summary(aov(log(size_beginning) ~ treatment * sex, data = Parent_data))
Df Sum Sq Mean Sq F value Pr(>F)
treatment 1 0.0219 0.02191 0.860 0.361
sex 1 0.0159 0.01592 0.625 0.435
treatment:sex 1 0.0251 0.02506 0.984 0.329
Residuals 32 0.8149 0.02547
shapiro.test(Parent_data$size_after)
W = 0.7704, p-value = 0.00000443
leveneTest(Parent_data$size_after, Parent_data$treatment)
Df F value Pr(>F)
group 1 0.0375 0.8476
summary(aov(log(size_after) ~ treatment * sex, data = Parent_data))
Df Sum Sq Mean Sq F value Pr(>F)
treatment 1 0.0001 0.000052 0.003 0.960
sex 1 0.0020 0.002034 0.098 0.756
treatment:sex 1 0.0079 0.007945 0.384 0.540
Residuals 32 0.6620 0.020688
Linear Mixed-Effects Model, to test for changes in body size across time and treatment
model <- lmer(Body_Length ~ Time * treatment + sex + (1 | ID), data = df_long)
pairwise_comparisons <- emmeans(model, ~ Time | treatment + sex)
pairs(pairwise_comparisons, adjust = "tukey")
treatment = AL, sex = female:
contrast estimate SE df t.ratio p.value
Start_length - End_length -1.439 0.34 50 -4.236 0.0001
treatment = IF, sex = female:
contrast estimate SE df t.ratio p.value
Start_length - End_length -0.822 0.34 50 -2.420 0.0192
treatment = AL, sex = male:
contrast estimate SE df t.ratio p.value
Start_length - End_length -1.439 0.34 50 -4.236 0.0001
treatment = IF, sex = male:
contrast estimate SE df t.ratio p.value
Start_length - End_length -0.822 0.34 50 -2.420 0.0192
Degrees-of-freedom method: kenward-roger
Body length: S. typhle Male
summary(aov(Start_length ~ treatment, data = male_data))
Df Sum Sq Mean Sq F value Pr(>F)
treatment 1 7.87 7.867 2.263 0.152
Residuals 16 55.64 3.477
summary(aov(End_length ~ treatment, data = male_data))
Df Sum Sq Mean Sq F value Pr(>F)
treatment 1 0.98 0.980 0.273 0.608
Residuals 16 57.42 3.589
Body length: S. typhle Female
summary(aov(Start_length ~ treatment, data = female_data))
Df Sum Sq Mean Sq F value Pr(>F)
treatment 1 0.0 0.005 0.001 0.98
Residuals 16 118.4 7.399
summary(aov(End_length ~ treatment, data = female_data))
Df Sum Sq Mean Sq F value Pr(>F)
treatment 1 0.76 0.761 0.124 0.73
Residuals 16 98.53 6.158
Body weight: S. typhle Parents
shapiro.test(Parent_data$weight_beginning)
W = 0.5973, p-value = 0.00000000965
leveneTest(Parent_data$weight_beginning, Parent_data$treatment)
Df F value Pr(>F)
group 1 0.0194 0.8901
summary(aov(log(weight_beginning) ~ treatment * sex, data = Parent_data))
Df Sum Sq Mean Sq F value Pr(>F)
treatment 1 0.146 0.1459 0.825 0.371
sex 1 0.162 0.1622 0.917 0.345
treatment:sex 1 0.306 0.3064 1.732 0.198
Residuals 32 5.662 0.1769
shapiro.test(Parent_data$weight_after)
W = 0.75025, p-value = 0.000001926
leveneTest(Parent_data$weight_after, Parent_data$treatment)
group 1 0.0865 0.7705
summary(aov(log(weight_after) ~ treatment * sex, data = Parent_data))
Df Sum Sq Mean Sq F value Pr(>F)
treatment 1 0.185 0.1847 1.122 0.297
sex 1 0.062 0.0622 0.378 0.543
treatment:sex 1 0.137 0.1368 0.831 0.369
Residuals 32 5.269 0.1646
Linear Mixed-Effects Model, to test for changes in body weight across time and treatment
model <- lmer(Body_weight ~ Time * treatment + sex + (1 | ID), data = df_weight)
pairwise_comparisons <- emmeans(model, ~ Time | treatment + sex)
pairs(pairwise_comparisons, adjust = "tukey")
treatment = AL, sex = female:
contrast estimate SE df t.ratio p.value
Start_weight - End_weight -0.2289 0.0902 50 -2.536 0.0144
treatment = IF, sex = female:
contrast estimate SE df t.ratio p.value
Start_weight - End_weight -0.0161 0.0902 50 -0.179 0.8590
treatment = AL, sex = male:
contrast estimate SE df t.ratio p.value
Start_weight - End_weight -0.2289 0.0902 50 -2.536 0.0144
treatment = IF, sex = male:
contrast estimate SE df t.ratio p.value
Start_weight - End_weight -0.0161 0.0902 50 -0.179 0.8590
Degrees-of-freedom method: kenward-roger
Body weight: S. typhle Male
summary(aov(weight_beginning ~ treatment, data = male_data))
Df Sum Sq Mean Sq F value Pr(>F)
treatment 1 0.3173 0.3173 3.073 0.0988 .
Residuals 16 1.6525 0.1033
summary(aov(weight_after ~ treatment, data = male_data))
Df Sum Sq Mean Sq F value Pr(>F)
treatment 1 0.0038 0.00376 0.022 0.883
Residuals 16 2.7024 0.16890
Body weight: S. typhle Female
summary(aov(weight_beginning ~ treatment, data = female_data))
Df Sum Sq Mean Sq F value Pr(>F)
treatment 1 0.004 0.0038 0.007 0.936
Residuals 16 9.057 0.5661
summary(aov(weight_after ~ treatment, data = female_data))
Df Sum Sq Mean Sq F value Pr(>F)
treatment 1 0.213 0.2134 0.521 0.481
Residuals 16 6.559 0.4100
Fulton's condition Factor: S. typhle Parents
#Condition index start of experiment
shapiro.test(CI$K_start)
W = 0.97171, p-value = 0.4742
summary(aov(K_start ~ treatment * sex, data=CI))
Df Sum Sq Mean Sq F value Pr(>F)
treatment 1 0.0000053 0.000005331 0.248 0.622
sex 1 0.0000006 0.000000567 0.026 0.872
treatment:sex 1 0.0000117 0.000011748 0.547 0.465
Residuals 32 0.0006871 0.000021470
#Condition index end of experiment
shapiro.test(CI$K_end)
W = 0.96806, p-value = 0.3749
summary(aov(K_end ~ treatment * sex, data=CI))
Df Sum Sq Mean Sq F value Pr(>F)
treatment 1 0.0002268 0.00022678 10.947 0.00233 **
sex 1 0.0000140 0.00001402 0.677 0.41672
treatment:sex 1 0.0000147 0.00001472 0.711 0.40547
Residuals 32 0.0006629 0.00002072
TukeyHSD(aov(K_end ~ treatment * sex, data=CI))
$treatment
diff lwr upr p adj
IF-AL -0.005019705 -0.008109997 -0.001929413 0.0023251
$sex
diff lwr upr p adj
male-female 0.001248264 -0.001842028 0.004338556 0.4167224
$`treatment:sex`
diff lwr upr p adj
IF:female-AL:female -0.00629868324 -0.0121117413 -0.0004856252 0.0296201
AL:male-AL:female -0.00003071383 -0.0058437719 0.0057823442 0.9999989
IF:male-AL:female -0.00377144126 -0.0095844993 0.0020416168 0.3118324
AL:male-IF:female 0.00626796941 0.0004549113 0.0120810275 0.0306418
IF:male-IF:female 0.00252724199 -0.0032858161 0.0083403001 0.6448672
IF:male-AL:male -0.00374072743 -0.0095537855 0.0020723307 0.3187526
Linear Mixed-Effects Model, to test for changes in condition index across time and treatment
model <- lmer(Conditionindex ~ time * treatment + sex + (1 | ID), data = Parent_data_K)
pairwise_comparisons <- emmeans(model, ~ time | treatment + sex)
pairs(pairwise_comparisons, adjust = "tukey")
treatment = AL, sex = female:
contrast estimate SE df t.ratio p.value
K_start - K_end 0.00252 0.00136 50.1 1.857 0.0692
treatment = IF, sex = female:
contrast estimate SE df t.ratio p.value
K_start - K_end 0.00677 0.00136 50.1 4.985 <.0001
treatment = AL, sex = male:
contrast estimate SE df t.ratio p.value
K_start - K_end 0.00252 0.00136 50.1 1.857 0.0692
treatment = IF, sex = male:
contrast estimate SE df t.ratio p.value
K_start - K_end 0.00677 0.00136 50.1 4.985 <.0001
Fat content: S. typhle Parents
shapiro.test(Parent_data$fat_content_absolute)
W = 0.79325, p-value = 0.00001199
leveneTest(Parent_data$fat_content_absolute, Parent_data$group)
Df F value Pr(>F)
group 3 3.7916 0.01963 *
dunn.test(Parent_data$fat_content_absolute, Parent_data$group, method="bh")
Kruskal-Wallis rank sum test
data: x and group
Kruskal-Wallis chi-squared = 14.3884, df = 3, p-value = 0
Comparison of x by group
(Benjamini-Hochberg)
Col Mean-|
Row Mean | AL femal AL male IF femal
---------+---------------------------------
AL male | 0.884258
| 0.2259
|
IF femal | 1.264824 0.380566
| 0.1545 0.3518
|
IF male | 3.626577 2.742319 2.361752
| 0.0009* 0.0092* 0.0182*
alpha = 0.05
Reject Ho if p <= alpha/2
Body length: S. typhle Offspring
shapiro.test(Offspring_data$size)
W = 0.95787, p-value = 0.009375
leveneTest(Offspring_data$size, Offspring_data$crosstreatment)
Df F value Pr(>F)
group 3 0.9815 0.406
summary(aov(size ~ crosstreatment, data = Offspring_data))
Df Sum Sq Mean Sq F value Pr(>F)
crosstreatment 3 49.8 16.616 1.881 0.14
Residuals 77 680.1 8.832
Body weight: S. typhle Offspring
shapiro.test(Offspring_data$weight)
W = 0.98126, p-value = 0.2827
leveneTest(Offspring_data$weight, Offspring_data$crosstreatment)
Df F value Pr(>F)
group 3 0.7094 0.5493
summary(aov(weight ~ crosstreatment, data = Offspring_data))
Df Sum Sq Mean Sq F value Pr(>F)
crosstreatment 3 8.14 2.7134 2.785 0.0464 *
Residuals 77 75.01 0.9742
TukeyHSD(aov(weight ~ crosstreatment, data = Offspring_data))
Tukey multiple comparisons of means
95% family-wise confidence level
Fit: aov(formula = weight ~ crosstreatment, data = Offspring_data)
$crosstreatment
diff lwr upr p adj
AL_IF-AL_AL 0.335 -0.5343627 1.20436274 0.7429669
IF_AL-AL_AL 0.395 -0.4246431 1.21464305 0.5874780
IF_IF-AL_AL -0.370 -1.1475817 0.40758168 0.5975485
IF_AL-AL_IF 0.060 -0.8093627 0.92936274 0.9978684
IF_IF-AL_IF -0.705 -1.5348253 0.12482535 0.1240370
IF_IF-IF_AL -0.765 -1.5425817 0.01258168 0.0555071
Fulton's condition Factor: S. typhle Offspring
shapiro.test(Offspring_data$K)
W = 0.93036, p-value = 0.0002775
kruskal.test(Offspring_data$K ~ Offspring_data$crosstreatment)
Kruskal-Wallis chi-squared = 6.3817, df = 3, p-value = 0.09445
dunn.test(Offspring_data$K, Offspring_data$crosstreatment, method="bh")
Kruskal-Wallis chi-squared = 6.3817, df = 3, p-value = 0.09
Comparison of x by group
(Benjamini-Hochberg)
Col Mean-|
Row Mean | ALxAL ALxIF IFxAL
---------+---------------------------------
ALxIF | 2.404621
| 0.0486
|
IFxAL | 0.598137 -1.840691
| 0.2749 0.0985
|
IFxIF | 1.378582 -1.227400 0.748090
| 0.1680 0.1648 0.2726

## Sheet: B) LMM_DeltaCT
Additional file 2
Gene expression analysis statistics
Linear Mixed model with Plate as a random effect for males and females
parents <- df_cleaned[which(df_cleaned$Sex %in% c("Female","Male")),]
results <- list()
gene_columns <- grep("^mean_delta_ct_", colnames(parents), value = TRUE) # Get all gene columns
for (gene in gene_columns) {
model <- lmer(as.formula(paste(gene, "~ Treatment + (1|Plate)")), data = parents)
results[[gene]] <- summary(model)
}
results
$mean_delta_ct_AIF
Linear mixed model fit by REML. t-tests use Satterthwaite's method ['lmerModLmerTest']
Formula: as.formula(paste(gene, "~ Treatment + (1|Plate)"))
Data: parents
REML criterion at convergence: 110.8
Scaled residuals:
Min 1Q Median 3Q Max
-2.00264 -0.56843 0.08424 0.56933 2.16500
Random effects:
Groups Name Variance Std.Dev.
Plate (Intercept) 0.9314 0.9651
Residual 2.3627 1.5371
Number of obs: 30, groups: Plate, 2
Fixed effects:
Estimate Std. Error df t value Pr(>|t|)
(Intercept) 2.3795 0.7945 1.3049 2.995 0.1560
TreatmentIF 1.0083 0.5624 27.0396 1.793 0.0842 .
---
Signif. codes: 0 ‘***’ 0.001 ‘**’ 0.01 ‘*’ 0.05 ‘.’ 0.1 ‘ ’ 1
Correlation of Fixed Effects:
(Intr)
TreatmentIF -0.360
$mean_delta_ct_bcell.rap31
Linear mixed model fit by REML. t-tests use Satterthwaite's method ['lmerModLmerTest']
Formula: as.formula(paste(gene, "~ Treatment + (1|Plate)"))
Data: parents
REML criterion at convergence: 57.4
Scaled residuals:
Min 1Q Median 3Q Max
-1.62444 -0.74822 -0.02327 0.60592 2.06097
Random effects:
Groups Name Variance Std.Dev.
Plate (Intercept) 0.0000 0.0000
Residual 0.3749 0.6123
Number of obs: 30, groups: Plate, 2
Fixed effects:
Estimate Std. Error df t value Pr(>|t|)
(Intercept) 2.49601 0.15810 28.00000 15.788 0.0000000000000018 ***
TreatmentIF -0.01415 0.22359 28.00000 -0.063 0.95
---
Signif. codes: 0 ‘***’ 0.001 ‘**’ 0.01 ‘*’ 0.05 ‘.’ 0.1 ‘ ’ 1
Correlation of Fixed Effects:
(Intr)
TreatmentIF -0.707
$mean_delta_ct_BROMO
Linear mixed model fit by REML. t-tests use Satterthwaite's method ['lmerModLmerTest']
Formula: as.formula(paste(gene, "~ Treatment + (1|Plate)"))
Data: parents
REML criterion at convergence: 16.7
Scaled residuals:
Min 1Q Median 3Q Max
-1.7596 -0.7463 -0.1079 0.6977 2.1920
Random effects:
Groups Name Variance Std.Dev.
Plate (Intercept) 0.00702 0.08379
Residual 0.08539 0.29221
Number of obs: 30, groups: Plate, 2
Fixed effects:
Estimate Std. Error df t value Pr(>|t|)
(Intercept) 3.97259 0.09688 1.92287 41.007 0.000753 ***
TreatmentIF 0.01889 0.10684 27.11772 0.177 0.860944
---
Signif. codes: 0 ‘***’ 0.001 ‘**’ 0.01 ‘*’ 0.05 ‘.’ 0.1 ‘ ’ 1
Correlation of Fixed Effects:
(Intr)
TreatmentIF -0.557
$mean_delta_ct_C1
Linear mixed model fit by REML. t-tests use Satterthwaite's method ['lmerModLmerTest']
Formula: as.formula(paste(gene, "~ Treatment + (1|Plate)"))
Data: parents
REML criterion at convergence: 45.2
Scaled residuals:
Min 1Q Median 3Q Max
-1.7977 -0.6601 -0.3325 0.6503 1.9272
Random effects:
Groups Name Variance Std.Dev.
Plate (Intercept) 0.2746 0.5241
Residual 0.2186 0.4675
Number of obs: 30, groups: Plate, 2
Fixed effects:
Estimate Std. Error df t value Pr(>|t|)
(Intercept) 3.0389 0.3908 1.1054 7.776 0.0671 .
TreatmentIF -0.3888 0.1711 27.0140 -2.272 0.0312 *
---
Signif. codes: 0 ‘***’ 0.001 ‘**’ 0.01 ‘*’ 0.05 ‘.’ 0.1 ‘ ’ 1
Correlation of Fixed Effects:
(Intr)
TreatmentIF -0.223
$mean_delta_ct_calrcul
Linear mixed model fit by REML. t-tests use Satterthwaite's method ['lmerModLmerTest']
Formula: as.formula(paste(gene, "~ Treatment + (1|Plate)"))
Data: parents
REML criterion at convergence: 81.1
Scaled residuals:
Min 1Q Median 3Q Max
-1.3422 -0.8874 -0.1899 0.6520 2.2441
Random effects:
Groups Name Variance Std.Dev.
Plate (Intercept) 0.4759 0.6899
Residual 0.8063 0.8979
Number of obs: 30, groups: Plate, 2
Fixed effects:
Estimate Std. Error df t value Pr(>|t|)
(Intercept) 2.9945 0.5428 1.2134 5.517 0.0834 .
TreatmentIF -0.3513 0.3286 27.0280 -1.069 0.2945
---
Signif. codes: 0 ‘***’ 0.001 ‘**’ 0.01 ‘*’ 0.05 ‘.’ 0.1 ‘ ’ 1
Correlation of Fixed Effects:
(Intr)
TreatmentIF -0.308
$mean_delta_ct_CD45
Linear mixed model fit by REML. t-tests use Satterthwaite's method ['lmerModLmerTest']
Formula: as.formula(paste(gene, "~ Treatment + (1|Plate)"))
Data: parents
REML criterion at convergence: 129.5
Scaled residuals:
Min 1Q Median 3Q Max
-2.63425 -0.50643 0.01065 0.41310 2.03349
Random effects:
Groups Name Variance Std.Dev.
Plate (Intercept) 5.423 2.329
Residual 4.447 2.109
Number of obs: 30, groups: Plate, 2
Fixed effects:
Estimate Std. Error df t value Pr(>|t|)
(Intercept) 5.6520 1.7392 1.1085 3.250 0.170
TreatmentIF 0.6695 0.7718 27.0144 0.867 0.393
Correlation of Fixed Effects:
(Intr)
TreatmentIF -0.226
$mean_delta_ct_DnMt1_F2
Linear mixed model fit by REML. t-tests use Satterthwaite's method ['lmerModLmerTest']
Formula: as.formula(paste(gene, "~ Treatment + (1|Plate)"))
Data: parents
REML criterion at convergence: 59.2
Scaled residuals:
Min 1Q Median 3Q Max
-2.2747 -0.5914 -0.2167 0.7801 1.9053
Random effects:
Groups Name Variance Std.Dev.
Plate (Intercept) 0.0000 0.0000
Residual 0.3995 0.6321
Number of obs: 30, groups: Plate, 2
Fixed effects:
Estimate Std. Error df t value Pr(>|t|)
(Intercept) 4.61876 0.16321 28.00000 28.300 <0.0000000000000002 ***
TreatmentIF 0.06651 0.23081 28.00000 0.288 0.775
---
Signif. codes: 0 ‘***’ 0.001 ‘**’ 0.01 ‘*’ 0.05 ‘.’ 0.1 ‘ ’ 1
Correlation of Fixed Effects:
(Intr)
TreatmentIF -0.707
$mean_delta_ct_DnMt3A
Linear mixed model fit by REML. t-tests use Satterthwaite's method ['lmerModLmerTest']
Formula: as.formula(paste(gene, "~ Treatment + (1|Plate)"))
Data: parents
REML criterion at convergence: 56.7
Scaled residuals:
Min 1Q Median 3Q Max
-2.1463 -0.5346 -0.0989 0.4743 1.9896
Random effects:
Groups Name Variance Std.Dev.
Plate (Intercept) 0.3363 0.5799
Residual 0.3318 0.5760
Number of obs: 30, groups: Plate, 2
Fixed effects:
Estimate Std. Error df t value Pr(>|t|)
(Intercept) 4.6995 0.4376 1.1293 10.740 0.0448 *
TreatmentIF 0.3314 0.2108 27.0171 1.572 0.1275
---
Signif. codes: 0 ‘***’ 0.001 ‘**’ 0.01 ‘*’ 0.05 ‘.’ 0.1 ‘ ’ 1
Correlation of Fixed Effects:
(Intr)
TreatmentIF -0.245
$mean_delta_ct_DnMt3B
Linear mixed model fit by REML. t-tests use Satterthwaite's method ['lmerModLmerTest']
Formula: as.formula(paste(gene, "~ Treatment + (1|Plate)"))
Data: parents
REML criterion at convergence: 79.1
Scaled residuals:
Min 1Q Median 3Q Max
-1.96755 -0.72756 -0.02533 0.57721 2.19096
Random effects:
Groups Name Variance Std.Dev.
Plate (Intercept) 0.0000 0.0000
Residual 0.8134 0.9019
Number of obs: 30, groups: Plate, 2
Fixed effects:
Estimate Std. Error df t value Pr(>|t|)
(Intercept) 6.3241 0.2329 28.0000 27.158 <0.0000000000000002 ***
TreatmentIF 0.2032 0.3293 28.0000 0.617 0.542
---
Signif. codes: 0 ‘***’ 0.001 ‘**’ 0.01 ‘*’ 0.05 ‘.’ 0.1 ‘ ’ 1
Correlation of Fixed Effects:
(Intr)
TreatmentIF -0.707
$mean_delta_ct_HDAC1
Linear mixed model fit by REML. t-tests use Satterthwaite's method ['lmerModLmerTest']
Formula: as.formula(paste(gene, "~ Treatment + (1|Plate)"))
Data: parents
REML criterion at convergence: 40.7
Scaled residuals:
Min 1Q Median 3Q Max
-1.7378 -0.7711 0.2087 0.7268 1.8938
Random effects:
Groups Name Variance Std.Dev.
Plate (Intercept) 0.008388 0.09158
Residual 0.203427 0.45103
Number of obs: 30, groups: Plate, 2
Fixed effects:
Estimate Std. Error df t value Pr(>|t|)
(Intercept) 2.83408 0.13436 2.22477 21.093 0.00132 **
TreatmentIF -0.02559 0.16484 27.15877 -0.155 0.87778
---
Signif. codes: 0 ‘***’ 0.001 ‘**’ 0.01 ‘*’ 0.05 ‘.’ 0.1 ‘ ’ 1
Correlation of Fixed Effects:
(Intr)
TreatmentIF -0.618
$mean_delta_ct_HDAC3
Linear mixed model fit by REML. t-tests use Satterthwaite's method ['lmerModLmerTest']
Formula: as.formula(paste(gene, "~ Treatment + (1|Plate)"))
Data: parents
REML criterion at convergence: 44.6
Scaled residuals:
Min 1Q Median 3Q Max
-2.5454 -0.3263 0.1550 0.5573 1.7981
Random effects:
Groups Name Variance Std.Dev.
Plate (Intercept) 0.2468 0.4968
Residual 0.2146 0.4633
Number of obs: 30, groups: Plate, 2
Fixed effects:
Estimate Std. Error df t value Pr(>|t|)
(Intercept) 4.9888 0.3722 1.1147 13.404 0.0361 *
TreatmentIF -0.1564 0.1695 27.0152 -0.923 0.3644
---
Signif. codes: 0 ‘***’ 0.001 ‘**’ 0.01 ‘*’ 0.05 ‘.’ 0.1 ‘ ’ 1
Correlation of Fixed Effects:
(Intr)
TreatmentIF -0.232
$mean_delta_ct_HDAC6
Linear mixed model fit by REML. t-tests use Satterthwaite's method ['lmerModLmerTest']
Formula: as.formula(paste(gene, "~ Treatment + (1|Plate)"))
Data: parents
REML criterion at convergence: 67.8
Scaled residuals:
Min 1Q Median 3Q Max
-2.46688 -0.76399 0.00186 0.81088 1.52205
Random effects:
Groups Name Variance Std.Dev.
Plate (Intercept) 0.1384 0.3720
Residual 0.5133 0.7165
Number of obs: 30, groups: Plate, 2
Fixed effects:
Estimate Std. Error df t value Pr(>|t|)
(Intercept) 5.0303 0.3241 1.4183 15.52 0.01484 *
TreatmentIF 0.7314 0.2621 27.0539 2.79 0.00953 **
---
Signif. codes: 0 ‘***’ 0.001 ‘**’ 0.01 ‘*’ 0.05 ‘.’ 0.1 ‘ ’ 1
Correlation of Fixed Effects:
(Intr)
TreatmentIF -0.410
$mean_delta_ct_HIVEP3
Linear mixed model fit by REML. t-tests use Satterthwaite's method ['lmerModLmerTest']
Formula: as.formula(paste(gene, "~ Treatment + (1|Plate)"))
Data: parents
REML criterion at convergence: 50.8
Scaled residuals:
Min 1Q Median 3Q Max
-2.5342 -0.6981 0.0256 0.5792 2.0255
Random effects:
Groups Name Variance Std.Dev.
Plate (Intercept) 0.000 0.000
Residual 0.296 0.544
Number of obs: 30, groups: Plate, 2
Fixed effects:
Estimate Std. Error df t value Pr(>|t|)
(Intercept) 6.8682 0.1405 28.0000 48.894 <0.0000000000000002 ***
TreatmentIF 0.3131 0.1987 28.0000 1.576 0.126
---
Signif. codes: 0 ‘***’ 0.001 ‘**’ 0.01 ‘*’ 0.05 ‘.’ 0.1 ‘ ’ 1
Correlation of Fixed Effects:
(Intr)
TreatmentIF -0.707
$mean_delta_ct_hsp1.60
Linear mixed model fit by REML. t-tests use Satterthwaite's method ['lmerModLmerTest']
Formula: as.formula(paste(gene, "~ Treatment + (1|Plate)"))
Data: parents
REML criterion at convergence: 34.2
Scaled residuals:
Min 1Q Median 3Q Max
-1.2122 -0.6706 -0.2574 0.3737 2.8100
Random effects:
Groups Name Variance Std.Dev.
Plate (Intercept) 0.1921 0.4383
Residual 0.1475 0.3841
Number of obs: 30, groups: Plate, 2
Fixed effects:
Estimate Std. Error df t value Pr(>|t|)
(Intercept) 2.0055 0.3263 1.1018 6.146 0.0872 .
TreatmentIF -0.1616 0.1406 27.0135 -1.150 0.2602
---
Signif. codes: 0 ‘***’ 0.001 ‘**’ 0.01 ‘*’ 0.05 ‘.’ 0.1 ‘ ’ 1
Correlation of Fixed Effects:
(Intr)
TreatmentIF -0.219
$mean_delta_ct_IgM.lc
Linear mixed model fit by REML. t-tests use Satterthwaite's method ['lmerModLmerTest']
Formula: as.formula(paste(gene, "~ Treatment + (1|Plate)"))
Data: parents
REML criterion at convergence: 156.2
Scaled residuals:
Min 1Q Median 3Q Max
-2.16261 -0.51613 0.06873 0.76183 2.04913
Random effects:
Groups Name Variance Std.Dev.
Plate (Intercept) 14.55 3.814
Residual 11.51 3.393
Number of obs: 30, groups: Plate, 2
Fixed effects:
Estimate Std. Error df t value Pr(>|t|)
(Intercept) 2.606 2.843 1.105 0.916 0.516
TreatmentIF 1.310 1.242 27.014 1.055 0.301
Correlation of Fixed Effects:
(Intr)
TreatmentIF -0.222
$mean_delta_ct_ik.cytokine
Linear mixed model fit by REML. t-tests use Satterthwaite's method ['lmerModLmerTest']
Formula: as.formula(paste(gene, "~ Treatment + (1|Plate)"))
Data: parents
REML criterion at convergence: 22.8
Scaled residuals:
Min 1Q Median 3Q Max
-1.7802 -0.6328 0.1359 0.5165 1.8199
Random effects:
Groups Name Variance Std.Dev.
Plate (Intercept) 0.06098 0.2469
Residual 0.10073 0.3174
Number of obs: 30, groups: Plate, 2
Fixed effects:
Estimate Std. Error df t value Pr(>|t|)
(Intercept) 3.2660 0.1938 1.2086 16.851 0.0221 *
TreatmentIF -0.1489 0.1161 27.0273 -1.282 0.2106
---
Signif. codes: 0 ‘***’ 0.001 ‘**’ 0.01 ‘*’ 0.05 ‘.’ 0.1 ‘ ’ 1
Correlation of Fixed Effects:
(Intr)
TreatmentIF -0.305
$mean_delta_ct_IL10
Linear mixed model fit by REML. t-tests use Satterthwaite's method ['lmerModLmerTest']
Formula: as.formula(paste(gene, "~ Treatment + (1|Plate)"))
Data: parents
REML criterion at convergence: 124.9
Scaled residuals:
Min 1Q Median 3Q Max
-1.5199 -1.0208 0.3448 0.7656 1.5522
Random effects:
Groups Name Variance Std.Dev.
Plate (Intercept) 0.569 0.7543
Residual 4.010 2.0025
Number of obs: 30, groups: Plate, 2
Fixed effects:
Estimate Std. Error df t value Pr(>|t|)
(Intercept) 7.2089 0.7500 1.6705 9.612 0.0185 *
TreatmentIF 1.7579 0.7324 27.0855 2.400 0.0235 *
---
Signif. codes: 0 ‘***’ 0.001 ‘**’ 0.01 ‘*’ 0.05 ‘.’ 0.1 ‘ ’ 1
Correlation of Fixed Effects:
(Intr)
TreatmentIF -0.494
$mean_delta_ct_IL8
Linear mixed model fit by REML. t-tests use Satterthwaite's method ['lmerModLmerTest']
Formula: as.formula(paste(gene, "~ Treatment + (1|Plate)"))
Data: parents
REML criterion at convergence: 112.3
Scaled residuals:
Min 1Q Median 3Q Max
-1.97467 -0.46286 0.05868 0.60972 2.09996
Random effects:
Groups Name Variance Std.Dev.
Plate (Intercept) 0.000 0.000
Residual 2.663 1.632
Number of obs: 30, groups: Plate, 2
Fixed effects:
Estimate Std. Error df t value Pr(>|t|)
(Intercept) 5.5451 0.4213 28.0000 13.161 0.000000000000163 ***
TreatmentIF 0.5146 0.5958 28.0000 0.864 0.395
---
Signif. codes: 0 ‘***’ 0.001 ‘**’ 0.01 ‘*’ 0.05 ‘.’ 0.1 ‘ ’ 1
Correlation of Fixed Effects:
(Intr)
TreatmentIF -0.707
$mean_delta_ct_Integ.Bt
Linear mixed model fit by REML. t-tests use Satterthwaite's method ['lmerModLmerTest']
Formula: as.formula(paste(gene, "~ Treatment + (1|Plate)"))
Data: parents
REML criterion at convergence: 63.2
Scaled residuals:
Min 1Q Median 3Q Max
-1.3391 -0.8601 -0.1346 0.6783 1.9097
Random effects:
Groups Name Variance Std.Dev.
Plate (Intercept) 0.3450 0.5874
Residual 0.4208 0.6487
Number of obs: 30, groups: Plate, 2
Fixed effects:
Estimate Std. Error df t value Pr(>|t|)
(Intercept) 3.5489 0.4496 1.1577 7.894 0.0601 .
TreatmentIF 0.1701 0.2374 27.0208 0.716 0.4798
---
Signif. codes: 0 ‘***’ 0.001 ‘**’ 0.01 ‘*’ 0.05 ‘.’ 0.1 ‘ ’ 1
Correlation of Fixed Effects:
(Intr)
TreatmentIF -0.269
$mean_delta_ct_intf
Linear mixed model fit by REML. t-tests use Satterthwaite's method ['lmerModLmerTest']
Formula: as.formula(paste(gene, "~ Treatment + (1|Plate)"))
Data: parents
REML criterion at convergence: 111.4
Scaled residuals:
Min 1Q Median 3Q Max
-2.0040 -0.6380 0.3192 0.6726 1.7948
Random effects:
Groups Name Variance Std.Dev.
Plate (Intercept) 3.557 1.886
Residual 2.304 1.518
Number of obs: 30, groups: Plate, 2
Fixed effects:
Estimate Std. Error df t value Pr(>|t|)
(Intercept) 1.8785 1.3932 1.0865 1.348 0.3929
TreatmentIF 1.0836 0.5555 27.0115 1.951 0.0616 .
---
Signif. codes: 0 ‘***’ 0.001 ‘**’ 0.01 ‘*’ 0.05 ‘.’ 0.1 ‘ ’ 1
Correlation of Fixed Effects:
(Intr)
TreatmentIF -0.203
$mean_delta_ct_JmjC_PHD
Linear mixed model fit by REML. t-tests use Satterthwaite's method ['lmerModLmerTest']
Formula: as.formula(paste(gene, "~ Treatment + (1|Plate)"))
Data: parents
REML criterion at convergence: 64.4
Scaled residuals:
Min 1Q Median 3Q Max
-2.0418 -0.4567 -0.1030 0.3407 2.8311
Random effects:
Groups Name Variance Std.Dev.
Plate (Intercept) 0.0000 0.0000
Residual 0.4811 0.6936
Number of obs: 30, groups: Plate, 2
Fixed effects:
Estimate Std. Error df t value Pr(>|t|)
(Intercept) 5.76062 0.17909 28.00000 32.166 <0.0000000000000002 ***
TreatmentIF -0.08835 0.25327 28.00000 -0.349 0.73
---
Signif. codes: 0 ‘***’ 0.001 ‘**’ 0.01 ‘*’ 0.05 ‘.’ 0.1 ‘ ’ 1
Correlation of Fixed Effects:
(Intr)
TreatmentIF -0.707
$mean_delta_ct_lectp2
Linear mixed model fit by REML. t-tests use Satterthwaite's method ['lmerModLmerTest']
Formula: as.formula(paste(gene, "~ Treatment + (1|Plate)"))
Data: parents
REML criterion at convergence: 150.8
Scaled residuals:
Min 1Q Median 3Q Max
-2.3343 -0.5239 -0.2993 0.4132 2.2028
Random effects:
Groups Name Variance Std.Dev.
Plate (Intercept) 3.668 1.915
Residual 9.858 3.140
Number of obs: 30, groups: Plate, 2
Fixed effects:
Estimate Std. Error df t value Pr(>|t|)
(Intercept) 7.2353 1.5888 1.3204 4.554 0.0918 .
TreatmentIF 0.2889 1.1488 27.0416 0.251 0.8034
---
Signif. codes: 0 ‘***’ 0.001 ‘**’ 0.01 ‘*’ 0.05 ‘.’ 0.1 ‘ ’ 1
Correlation of Fixed Effects:
(Intr)
TreatmentIF -0.367
$mean_delta_ct_lectptI
Linear mixed model fit by REML. t-tests use Satterthwaite's method ['lmerModLmerTest']
Formula: as.formula(paste(gene, "~ Treatment + (1|Plate)"))
Data: parents
REML criterion at convergence: 152.1
Scaled residuals:
Min 1Q Median 3Q Max
-2.2338 -0.5672 -0.2785 0.3389 2.3928
Random effects:
Groups Name Variance Std.Dev.
Plate (Intercept) 3.874 1.968
Residual 10.330 3.214
Number of obs: 30, groups: Plate, 2
Fixed effects:
Estimate Std. Error df t value Pr(>|t|)
(Intercept) 7.38065 1.63101 1.31827 4.525 0.0927 .
TreatmentIF 0.09079 1.17595 27.04132 0.077 0.9390
---
Signif. codes: 0 ‘***’ 0.001 ‘**’ 0.01 ‘*’ 0.05 ‘.’ 0.1 ‘ ’ 1
Correlation of Fixed Effects:
(Intr)
TreatmentIF -0.366
$mean_delta_ct_LPS.TNF
Linear mixed model fit by REML. t-tests use Satterthwaite's method ['lmerModLmerTest']
Formula: as.formula(paste(gene, "~ Treatment + (1|Plate)"))
Data: parents
REML criterion at convergence: 115.8
Scaled residuals:
Min 1Q Median 3Q Max
-2.05043 -0.45656 -0.08644 0.47809 3.02474
Random effects:
Groups Name Variance Std.Dev.
Plate (Intercept) 0.00 0.000
Residual 4.89 2.211
Number of obs: 27, groups: Plate, 2
Fixed effects:
Estimate Std. Error df t value Pr(>|t|)
(Intercept) 11.3810 0.5910 25.0000 19.256 <0.0000000000000002 ***
TreatmentIF 0.6784 0.8518 25.0000 0.796 0.433
---
Signif. codes: 0 ‘***’ 0.001 ‘**’ 0.01 ‘*’ 0.05 ‘.’ 0.1 ‘ ’ 1
Correlation of Fixed Effects:
(Intr)
TreatmentIF -0.694
$mean_delta_ct_lympcyt
Linear mixed model fit by REML. t-tests use Satterthwaite's method ['lmerModLmerTest']
Formula: as.formula(paste(gene, "~ Treatment + (1|Plate)"))
Data: parents
REML criterion at convergence: 107.7
Scaled residuals:
Min 1Q Median 3Q Max
-2.6394 -0.4501 0.0576 0.4528 2.4797
Random effects:
Groups Name Variance Std.Dev.
Plate (Intercept) 0.5163 0.7185
Residual 2.1431 1.4639
Number of obs: 30, groups: Plate, 2
Fixed effects:
Estimate Std. Error df t value Pr(>|t|)
(Intercept) 4.6837 0.6384 1.4573 7.336 0.040 *
TreatmentIF 0.6861 0.5355 27.0588 1.281 0.211
---
Signif. codes: 0 ‘***’ 0.001 ‘**’ 0.01 ‘*’ 0.05 ‘.’ 0.1 ‘ ’ 1
Correlation of Fixed Effects:
(Intr)
TreatmentIF -0.426
$mean_delta_ct_lymph75
Linear mixed model fit by REML. t-tests use Satterthwaite's method ['lmerModLmerTest']
Formula: as.formula(paste(gene, "~ Treatment + (1|Plate)"))
Data: parents
REML criterion at convergence: 81.9
Scaled residuals:
Min 1Q Median 3Q Max
-1.5145 -0.6417 -0.1419 0.3691 2.9474
Random effects:
Groups Name Variance Std.Dev.
Plate (Intercept) 0.0000 0.0000
Residual 0.9003 0.9489
Number of obs: 30, groups: Plate, 2
Fixed effects:
Estimate Std. Error df t value Pr(>|t|)
(Intercept) 6.0984 0.2450 28.0000 24.89 <0.0000000000000002 ***
TreatmentIF 0.1630 0.3465 28.0000 0.47 0.642
---
Signif. codes: 0 ‘***’ 0.001 ‘**’ 0.01 ‘*’ 0.05 ‘.’ 0.1 ‘ ’ 1
Correlation of Fixed Effects:
(Intr)
TreatmentIF -0.707
$mean_delta_ct_MYST1
Linear mixed model fit by REML. t-tests use Satterthwaite's method ['lmerModLmerTest']
Formula: as.formula(paste(gene, "~ Treatment + (1|Plate)"))
Data: parents
REML criterion at convergence: 44.3
Scaled residuals:
Min 1Q Median 3Q Max
-2.83179 -0.45035 -0.03882 0.54428 1.68275
Random effects:
Groups Name Variance Std.Dev.
Plate (Intercept) 0.06546 0.2558
Residual 0.22185 0.4710
Number of obs: 30, groups: Plate, 2
Fixed effects:
Estimate Std. Error df t value Pr(>|t|)
(Intercept) 4.7200 0.2196 1.3889 21.49 0.0101 *
TreatmentIF 0.1878 0.1723 27.0502 1.09 0.2854
---
Signif. codes: 0 ‘***’ 0.001 ‘**’ 0.01 ‘*’ 0.05 ‘.’ 0.1 ‘ ’ 1
Correlation of Fixed Effects:
(Intr)
TreatmentIF -0.398
$mean_delta_ct_NO66
Linear mixed model fit by REML. t-tests use Satterthwaite's method ['lmerModLmerTest']
Formula: as.formula(paste(gene, "~ Treatment + (1|Plate)"))
Data: parents
REML criterion at convergence: 43.8
Scaled residuals:
Min 1Q Median 3Q Max
-2.5520 -0.3119 0.3262 0.5651 1.6952
Random effects:
Groups Name Variance Std.Dev.
Plate (Intercept) 0.0000 0.0000
Residual 0.2305 0.4801
Number of obs: 30, groups: Plate, 2
Fixed effects:
Estimate Std. Error df t value Pr(>|t|)
(Intercept) 5.11327 0.12395 28.00000 41.253 <0.0000000000000002 ***
TreatmentIF 0.02894 0.17529 28.00000 0.165 0.87
---
Signif. codes: 0 ‘***’ 0.001 ‘**’ 0.01 ‘*’ 0.05 ‘.’ 0.1 ‘ ’ 1
Correlation of Fixed Effects:
(Intr)
TreatmentIF -0.707
$mean_delta_ct_nramp
Linear mixed model fit by REML. t-tests use Satterthwaite's method ['lmerModLmerTest']
Formula: as.formula(paste(gene, "~ Treatment + (1|Plate)"))
Data: parents
REML criterion at convergence: 43.9
Scaled residuals:
Min 1Q Median 3Q Max
-2.1286 -0.5304 0.1895 0.4474 2.2856
Random effects:
Groups Name Variance Std.Dev.
Plate (Intercept) 0.0000 0.0000
Residual 0.2315 0.4812
Number of obs: 30, groups: Plate, 2
Fixed effects:
Estimate Std. Error df t value Pr(>|t|)
(Intercept) 3.1049 0.1242 28.0000 24.99 <0.0000000000000002 ***
TreatmentIF 0.1723 0.1757 28.0000 0.98 0.335
---
Signif. codes: 0 ‘***’ 0.001 ‘**’ 0.01 ‘*’ 0.05 ‘.’ 0.1 ‘ ’ 1
Correlation of Fixed Effects:
(Intr)
TreatmentIF -0.707
$mean_delta_ct_pepdgly
Linear mixed model fit by REML. t-tests use Satterthwaite's method ['lmerModLmerTest']
Formula: as.formula(paste(gene, "~ Treatment + (1|Plate)"))
Data: parents
REML criterion at convergence: 100.2
Scaled residuals:
Min 1Q Median 3Q Max
-1.70711 -0.82184 -0.02063 0.71563 1.98249
Random effects:
Groups Name Variance Std.Dev.
Plate (Intercept) 0.9693 0.9846
Residual 1.5931 1.2622
Number of obs: 30, groups: Plate, 2
Fixed effects:
Estimate Std. Error df t value Pr(>|t|)
(Intercept) 7.4505 0.7724 1.2076 9.646 0.0433 *
TreatmentIF -0.1013 0.4619 27.0272 -0.219 0.8281
---
Signif. codes: 0 ‘***’ 0.001 ‘**’ 0.01 ‘*’ 0.05 ‘.’ 0.1 ‘ ’ 1
Correlation of Fixed Effects:
(Intr)
TreatmentIF -0.304
$mean_delta_ct_TAP
Linear mixed model fit by REML. t-tests use Satterthwaite's method ['lmerModLmerTest']
Formula: as.formula(paste(gene, "~ Treatment + (1|Plate)"))
Data: parents
REML criterion at convergence: 90.3
Scaled residuals:
Min 1Q Median 3Q Max
-2.6416 -0.3477 0.1220 0.5954 1.4821
Random effects:
Groups Name Variance Std.Dev.
Plate (Intercept) 0.3013 0.5489
Residual 1.1493 1.0721
Number of obs: 30, groups: Plate, 2
Fixed effects:
Estimate Std. Error df t value Pr(>|t|)
(Intercept) 3.1406 0.4805 1.4278 6.536 0.0492 *
TreatmentIF 0.4665 0.3922 27.0551 1.189 0.2446
---
Signif. codes: 0 ‘***’ 0.001 ‘**’ 0.01 ‘*’ 0.05 ‘.’ 0.1 ‘ ’ 1
Correlation of Fixed Effects:
(Intr)
TreatmentIF -0.414
$mean_delta_ct_TPR
Linear mixed model fit by REML. t-tests use Satterthwaite's method ['lmerModLmerTest']
Formula: as.formula(paste(gene, "~ Treatment + (1|Plate)"))
Data: parents
REML criterion at convergence: 89.7
Scaled residuals:
Min 1Q Median 3Q Max
-2.1974 -0.4212 -0.1282 0.1874 3.0940
Random effects:
Groups Name Variance Std.Dev.
Plate (Intercept) 0.000 0.00
Residual 1.187 1.09
Number of obs: 30, groups: Plate, 2
Fixed effects:
Estimate Std. Error df t value Pr(>|t|)
(Intercept) 7.8034 0.2813 28.0000 27.736 <0.0000000000000002 ***
TreatmentIF -0.1926 0.3979 28.0000 -0.484 0.632
---
Signif. codes: 0 ‘***’ 0.001 ‘**’ 0.01 ‘*’ 0.05 ‘.’ 0.1 ‘ ’ 1
Correlation of Fixed Effects:
(Intr)
TreatmentIF -0.707
$mean_delta_ct_tranfe
Linear mixed model fit by REML. t-tests use Satterthwaite's method ['lmerModLmerTest']
Formula: as.formula(paste(gene, "~ Treatment + (1|Plate)"))
Data: parents
REML criterion at convergence: 131.2
Scaled residuals:
Min 1Q Median 3Q Max
-1.5582 -0.7869 -0.2726 0.8591 1.9852
Random effects:
Groups Name Variance Std.Dev.
Plate (Intercept) 2.917 1.708
Residual 4.828 2.197
Number of obs: 30, groups: Plate, 2
Fixed effects:
Estimate Std. Error df t value Pr(>|t|)
(Intercept) 1.2600 1.3408 1.2089 0.940 0.497
TreatmentIF -0.8636 0.8041 27.0274 -1.074 0.292
Correlation of Fixed Effects:
(Intr)
TreatmentIF -0.305
$mean_delta_ct_tspo
Linear mixed model fit by REML. t-tests use Satterthwaite's method ['lmerModLmerTest']
Formula: as.formula(paste(gene, "~ Treatment + (1|Plate)"))
Data: parents
REML criterion at convergence: 55.4
Scaled residuals:
Min 1Q Median 3Q Max
-1.80335 -0.40382 -0.05556 0.49715 3.14699
Random effects:
Groups Name Variance Std.Dev.
Plate (Intercept) 0.2501 0.5001
Residual 0.3193 0.5650
Number of obs: 30, groups: Plate, 2
Fixed effects:
Estimate Std. Error df t value Pr(>|t|)
(Intercept) 2.7263 0.3841 1.1646 7.098 0.067 .
TreatmentIF 0.1924 0.2068 27.0217 0.930 0.360
---
Signif. codes: 0 ‘***’ 0.001 ‘**’ 0.01 ‘*’ 0.05 ‘.’ 0.1 ‘ ’ 1
Correlation of Fixed Effects:
(Intr)
TreatmentIF -0.274
Linear Mixed model with Plate as a random effect for males
results <- list()
gene_columns <- grep("^mean_delta_ct_", colnames(parents), value = TRUE)
for (gene in gene_columns) {
model <- lmer(as.formula(paste(gene, "~ Treatment + (1|Plate)")), data = offspring)
results[[gene]] <- summary(model)}
$mean_delta_ct_AIF
Linear mixed model fit by REML. t-tests use Satterthwaite's method ['lmerModLmerTest']
Formula: as.formula(paste(gene, "~ Treatment + (1|Plate)"))
Data: df_cleaned_male
REML criterion at convergence: 58.6
Scaled residuals:
Min 1Q Median 3Q Max
-1.5003 -0.6936 0.1445 0.7730 1.6918
Random effects:
Groups Name Variance Std.Dev.
Plate (Intercept) 1.811 1.346
Residual 2.517 1.587
Number of obs: 16, groups: Plate, 2
Fixed effects:
Estimate Std. Error df t value Pr(>|t|)
(Intercept) 2.0115 1.1215 1.3222 1.794 0.275
TreatmentIF 1.7781 0.8166 13.2733 2.178 0.048 *
---
Signif. codes: 0 ‘***’ 0.001 ‘**’ 0.01 ‘*’ 0.05 ‘.’ 0.1 ‘ ’ 1
Correlation of Fixed Effects:
(Intr)
TreatmentIF -0.385
$mean_delta_ct_bcell.rap31
Linear mixed model fit by REML. t-tests use Satterthwaite's method ['lmerModLmerTest']
Formula: as.formula(paste(gene, "~ Treatment + (1|Plate)"))
Data: df_cleaned_male
REML criterion at convergence: 26
Scaled residuals:
Min 1Q Median 3Q Max
-1.5517 -0.5764 -0.1467 0.7517 1.7099
Random effects:
Groups Name Variance Std.Dev.
Plate (Intercept) 0.002182 0.04671
Residual 0.278237 0.52748
Number of obs: 16, groups: Plate, 2
Fixed effects:
Estimate Std. Error df t value Pr(>|t|)
(Intercept) 2.7121 0.1901 1.9552 14.268 0.00534 **
TreatmentIF 0.1223 0.2642 13.9967 0.463 0.65055
---
Signif. codes: 0 ‘***’ 0.001 ‘**’ 0.01 ‘*’ 0.05 ‘.’ 0.1 ‘ ’ 1
Correlation of Fixed Effects:
(Intr)
TreatmentIF -0.698
$mean_delta_ct_BROMO
Linear mixed model fit by REML. t-tests use Satterthwaite's method ['lmerModLmerTest']
Formula: as.formula(paste(gene, "~ Treatment + (1|Plate)"))
Data: df_cleaned_male
REML criterion at convergence: 13.5
Scaled residuals:
Min 1Q Median 3Q Max
-1.7340 -0.6838 0.1704 0.5714 1.8333
Random effects:
Groups Name Variance Std.Dev.
Plate (Intercept) 0.00468 0.06841
Residual 0.11225 0.33504
Number of obs: 16, groups: Plate, 2
Fixed effects:
Estimate Std. Error df t value Pr(>|t|)
(Intercept) 4.06794 0.12971 1.96981 31.362 0.0011 **
TreatmentIF -0.02992 0.16886 13.93915 -0.177 0.8619
---
Signif. codes: 0 ‘***’ 0.001 ‘**’ 0.01 ‘*’ 0.05 ‘.’ 0.1 ‘ ’ 1
Correlation of Fixed Effects:
(Intr)
TreatmentIF -0.661
$mean_delta_ct_C1
Linear mixed model fit by REML. t-tests use Satterthwaite's method ['lmerModLmerTest']
Formula: as.formula(paste(gene, "~ Treatment + (1|Plate)"))
Data: df_cleaned_male
REML criterion at convergence: 16.5
Scaled residuals:
Min 1Q Median 3Q Max
-1.83191 -0.44187 -0.05384 0.44637 1.55309
Random effects:
Groups Name Variance Std.Dev.
Plate (Intercept) 0.198 0.4450
Residual 0.118 0.3436
Number of obs: 16, groups: Plate, 2
Fixed effects:
Estimate Std. Error df t value Pr(>|t|)
(Intercept) 3.2479 0.3402 1.1557 9.548 0.048494 *
TreatmentIF -0.8341 0.1773 13.1330 -4.703 0.000402 ***
---
Signif. codes: 0 ‘***’ 0.001 ‘**’ 0.01 ‘*’ 0.05 ‘.’ 0.1 ‘ ’ 1
Correlation of Fixed Effects:
(Intr)
TreatmentIF -0.277
$mean_delta_ct_calrcul
Linear mixed model fit by REML. t-tests use Satterthwaite's method ['lmerModLmerTest']
Formula: as.formula(paste(gene, "~ Treatment + (1|Plate)"))
Data: df_cleaned_male
REML criterion at convergence: 23.5
Scaled residuals:
Min 1Q Median 3Q Max
-1.69495 -0.47967 -0.02084 0.38212 1.97030
Random effects:
Groups Name Variance Std.Dev.
Plate (Intercept) 0.2345 0.4842
Residual 0.1987 0.4458
Number of obs: 16, groups: Plate, 2
Fixed effects:
Estimate Std. Error df t value Pr(>|t|)
(Intercept) 2.8485 0.3811 1.2132 7.474 0.05812 .
TreatmentIF -0.8822 0.2299 13.1815 -3.838 0.00201 **
---
Signif. codes: 0 ‘***’ 0.001 ‘**’ 0.01 ‘*’ 0.05 ‘.’ 0.1 ‘ ’ 1
Correlation of Fixed Effects:
(Intr)
TreatmentIF -0.320
$mean_delta_ct_CD45
Linear mixed model fit by REML. t-tests use Satterthwaite's method ['lmerModLmerTest']
Formula: as.formula(paste(gene, "~ Treatment + (1|Plate)"))
Data: df_cleaned_male
REML criterion at convergence: 65.2
Scaled residuals:
Min 1Q Median 3Q Max
-1.8502 -0.3975 -0.2389 0.5747 1.7815
Random effects:
Groups Name Variance Std.Dev.
Plate (Intercept) 2.979 1.726
Residual 4.026 2.006
Number of obs: 16, groups: Plate, 2
Fixed effects:
Estimate Std. Error df t value Pr(>|t|)
(Intercept) 4.292 1.433 1.315 2.995 0.1547
TreatmentIF 2.382 1.033 13.267 2.306 0.0378 *
---
Signif. codes: 0 ‘***’ 0.001 ‘**’ 0.01 ‘*’ 0.05 ‘.’ 0.1 ‘ ’ 1
Correlation of Fixed Effects:
(Intr)
TreatmentIF -0.381
$mean_delta_ct_DnMt1_F2
Linear mixed model fit by REML. t-tests use Satterthwaite's method ['lmerModLmerTest']
Formula: as.formula(paste(gene, "~ Treatment + (1|Plate)"))
Data: df_cleaned_male
REML criterion at convergence: 22.6
Scaled residuals:
Min 1Q Median 3Q Max
-2.5397 -0.3610 0.1053 0.4394 1.9305
Random effects:
Groups Name Variance Std.Dev.
Plate (Intercept) 0.0000 0.0000
Residual 0.2192 0.4682
Number of obs: 16, groups: Plate, 2
Fixed effects:
Estimate Std. Error df t value Pr(>|t|)
(Intercept) 4.3701 0.1655 14.0000 26.398 0.000000000000243 ***
TreatmentIF -0.1047 0.2341 14.0000 -0.447 0.662
---
Signif. codes: 0 ‘***’ 0.001 ‘**’ 0.01 ‘*’ 0.05 ‘.’ 0.1 ‘ ’ 1
Correlation of Fixed Effects:
(Intr)
TreatmentIF -0.707
optimizer (nloptwrap) convergence code: 0 (OK)
boundary (singular) fit: see help('isSingular')
$mean_delta_ct_DnMt3A
Linear mixed model fit by REML. t-tests use Satterthwaite's method ['lmerModLmerTest']
Formula: as.formula(paste(gene, "~ Treatment + (1|Plate)"))
Data: df_cleaned_male
REML criterion at convergence: 34.1
Scaled residuals:
Min 1Q Median 3Q Max
-1.7233 -0.4617 -0.1753 0.6698 1.5993
Random effects:
Groups Name Variance Std.Dev.
Plate (Intercept) 0.4009 0.6332
Residual 0.4305 0.6561
Number of obs: 16, groups: Plate, 2
Fixed effects:
Estimate Std. Error df t value Pr(>|t|)
(Intercept) 4.8169 0.5108 1.2610 9.430 0.0401 *
TreatmentIF 0.1292 0.3381 13.2217 0.382 0.7084
---
Signif. codes: 0 ‘***’ 0.001 ‘**’ 0.01 ‘*’ 0.05 ‘.’ 0.1 ‘ ’ 1
Correlation of Fixed Effects:
(Intr)
TreatmentIF -0.350
$mean_delta_ct_DnMt3B
Linear mixed model fit by REML. t-tests use Satterthwaite's method ['lmerModLmerTest']
Formula: as.formula(paste(gene, "~ Treatment + (1|Plate)"))
Data: df_cleaned_male
REML criterion at convergence: 37.1
Scaled residuals:
Min 1Q Median 3Q Max
-1.97482 -0.58751 -0.02986 0.35420 2.24741
Random effects:
Groups Name Variance Std.Dev.
Plate (Intercept) 0.0000 0.0000
Residual 0.6156 0.7846
Number of obs: 16, groups: Plate, 2
Fixed effects:
Estimate Std. Error df t value Pr(>|t|)
(Intercept) 6.0991 0.2774 14.0000 21.987 0.00000000000297 ***
TreatmentIF -0.1380 0.3923 14.0000 -0.352 0.73
---
Signif. codes: 0 ‘***’ 0.001 ‘**’ 0.01 ‘*’ 0.05 ‘.’ 0.1 ‘ ’ 1
Correlation of Fixed Effects:
(Intr)
TreatmentIF -0.707
optimizer (nloptwrap) convergence code: 0 (OK)
boundary (singular) fit: see help('isSingular')
$mean_delta_ct_HDAC1
Linear mixed model fit by REML. t-tests use Satterthwaite's method ['lmerModLmerTest']
Formula: as.formula(paste(gene, "~ Treatment + (1|Plate)"))
Data: df_cleaned_male
REML criterion at convergence: 12.7
Scaled residuals:
Min 1Q Median 3Q Max
-2.2603 -0.3175 0.1543 0.6750 1.4297
Random effects:
Groups Name Variance Std.Dev.
Plate (Intercept) 0.0000 0.0000
Residual 0.1079 0.3285
Number of obs: 16, groups: Plate, 2
Fixed effects:
Estimate Std. Error df t value Pr(>|t|)
(Intercept) 2.8318 0.1161 14.0000 24.384 0.000000000000721 ***
TreatmentIF -0.4229 0.1642 14.0000 -2.575 0.022 *
---
Signif. codes: 0 ‘***’ 0.001 ‘**’ 0.01 ‘*’ 0.05 ‘.’ 0.1 ‘ ’ 1
Correlation of Fixed Effects:
(Intr)
TreatmentIF -0.707
optimizer (nloptwrap) convergence code: 0 (OK)
boundary (singular) fit: see help('isSingular')
$mean_delta_ct_HDAC3
Linear mixed model fit by REML. t-tests use Satterthwaite's method ['lmerModLmerTest']
Formula: as.formula(paste(gene, "~ Treatment + (1|Plate)"))
Data: df_cleaned_male
REML criterion at convergence: 28.3
Scaled residuals:
Min 1Q Median 3Q Max
-2.1789 -0.6450 0.2842 0.5596 1.2001
Random effects:
Groups Name Variance Std.Dev.
Plate (Intercept) 0.1596 0.3995
Residual 0.2944 0.5426
Number of obs: 16, groups: Plate, 2
Fixed effects:
Estimate Std. Error df t value Pr(>|t|)
(Intercept) 5.0813 0.3475 1.4001 14.623 0.0168 *
TreatmentIF -0.4337 0.2788 13.3390 -1.555 0.1433
---
Signif. codes: 0 ‘***’ 0.001 ‘**’ 0.01 ‘*’ 0.05 ‘.’ 0.1 ‘ ’ 1
Correlation of Fixed Effects:
(Intr)
TreatmentIF -0.423
$mean_delta_ct_HDAC6
Linear mixed model fit by REML. t-tests use Satterthwaite's method ['lmerModLmerTest']
Formula: as.formula(paste(gene, "~ Treatment + (1|Plate)"))
Data: df_cleaned_male
REML criterion at convergence: 22.5
Scaled residuals:
Min 1Q Median 3Q Max
-1.3220 -0.5192 -0.2578 0.4966 2.4097
Random effects:
Groups Name Variance Std.Dev.
Plate (Intercept) 0.0195 0.1396
Residual 0.2086 0.4568
Number of obs: 16, groups: Plate, 2
Fixed effects:
Estimate Std. Error df t value Pr(>|t|)
(Intercept) 4.8423 0.1931 1.9005 25.071 0.00205 **
TreatmentIF 1.2837 0.2316 13.8195 5.543 0.000076 ***
---
Signif. codes: 0 ‘***’ 0.001 ‘**’ 0.01 ‘*’ 0.05 ‘.’ 0.1 ‘ ’ 1
Correlation of Fixed Effects:
(Intr)
TreatmentIF -0.616
$mean_delta_ct_HIVEP3
Linear mixed model fit by REML. t-tests use Satterthwaite's method ['lmerModLmerTest']
Formula: as.formula(paste(gene, "~ Treatment + (1|Plate)"))
Data: df_cleaned_male
REML criterion at convergence: 27.3
Scaled residuals:
Min 1Q Median 3Q Max
-2.16349 -0.39077 0.05158 0.29780 1.75121
Random effects:
Groups Name Variance Std.Dev.
Plate (Intercept) 0.0000 0.0000
Residual 0.3066 0.5537
Number of obs: 16, groups: Plate, 2
Fixed effects:
Estimate Std. Error df t value Pr(>|t|)
(Intercept) 6.6874 0.1958 14.0000 34.161 0.00000000000000693 ***
TreatmentIF 0.4578 0.2769 14.0000 1.654 0.12
---
Signif. codes: 0 ‘***’ 0.001 ‘**’ 0.01 ‘*’ 0.05 ‘.’ 0.1 ‘ ’ 1
Correlation of Fixed Effects:
(Intr)
TreatmentIF -0.707
optimizer (nloptwrap) convergence code: 0 (OK)
boundary (singular) fit: see help('isSingular')
$mean_delta_ct_hsp1.60
Linear mixed model fit by REML. t-tests use Satterthwaite's method ['lmerModLmerTest']
Formula: as.formula(paste(gene, "~ Treatment + (1|Plate)"))
Data: df_cleaned_male
REML criterion at convergence: 13.2
Scaled residuals:
Min 1Q Median 3Q Max
-1.4402 -0.6901 -0.1406 0.3944 2.4817
Random effects:
Groups Name Variance Std.Dev.
Plate (Intercept) 0.19177 0.4379
Residual 0.09204 0.3034
Number of obs: 16, groups: Plate, 2
Fixed effects:
Estimate Std. Error df t value Pr(>|t|)
(Intercept) 1.9791 0.3300 1.1276 5.996 0.0860 .
TreatmentIF -0.3398 0.1567 13.1092 -2.169 0.0491 *
---
Signif. codes: 0 ‘***’ 0.001 ‘**’ 0.01 ‘*’ 0.05 ‘.’ 0.1 ‘ ’ 1
Correlation of Fixed Effects:
(Intr)
TreatmentIF -0.252
$mean_delta_ct_IgM.lc
Linear mixed model fit by REML. t-tests use Satterthwaite's method ['lmerModLmerTest']
Formula: as.formula(paste(gene, "~ Treatment + (1|Plate)"))
Data: df_cleaned_male
REML criterion at convergence: 75
Scaled residuals:
Min 1Q Median 3Q Max
-1.7566 -0.7913 0.1207 0.6588 1.4297
Random effects:
Groups Name Variance Std.Dev.
Plate (Intercept) 11.824 3.439
Residual 7.718 2.778
Number of obs: 16, groups: Plate, 2
Fixed effects:
Estimate Std. Error df t value Pr(>|t|)
(Intercept) 0.4458 2.6463 1.1691 0.168 0.8906
TreatmentIF 4.1253 1.4337 13.1443 2.877 0.0128 *
---
Signif. codes: 0 ‘***’ 0.001 ‘**’ 0.01 ‘*’ 0.05 ‘.’ 0.1 ‘ ’ 1
Correlation of Fixed Effects:
(Intr)
TreatmentIF -0.288
$mean_delta_ct_ik.cytokine
Linear mixed model fit by REML. t-tests use Satterthwaite's method ['lmerModLmerTest']
Formula: as.formula(paste(gene, "~ Treatment + (1|Plate)"))
Data: df_cleaned_male
REML criterion at convergence: 14.7
Scaled residuals:
Min 1Q Median 3Q Max
-2.0017 -0.7860 0.2212 0.5326 1.7640
Random effects:
Groups Name Variance Std.Dev.
Plate (Intercept) 0.1019 0.3192
Residual 0.1073 0.3275
Number of obs: 16, groups: Plate, 2
Fixed effects:
Estimate Std. Error df t value Pr(>|t|)
(Intercept) 3.3113 0.2569 1.2567 12.888 0.0274 *
TreatmentIF -0.2959 0.1688 13.2182 -1.753 0.1027
---
Signif. codes: 0 ‘***’ 0.001 ‘**’ 0.01 ‘*’ 0.05 ‘.’ 0.1 ‘ ’ 1
Correlation of Fixed Effects:
(Intr)
TreatmentIF -0.348
$mean_delta_ct_IL10
Linear mixed model fit by REML. t-tests use Satterthwaite's method ['lmerModLmerTest']
Formula: as.formula(paste(gene, "~ Treatment + (1|Plate)"))
Data: df_cleaned_male
REML criterion at convergence: 40.8
Scaled residuals:
Min 1Q Median 3Q Max
-1.6121 -0.6047 0.1096 0.5218 1.8982
Random effects:
Groups Name Variance Std.Dev.
Plate (Intercept) 0.000 0.000
Residual 0.801 0.895
Number of obs: 16, groups: Plate, 2
Fixed effects:
Estimate Std. Error df t value Pr(>|t|)
(Intercept) 7.4978 0.3164 14.0000 23.695 0.00000000000107 ***
TreatmentIF 3.2753 0.4475 14.0000 7.319 0.00000379670140 ***
---
Signif. codes: 0 ‘***’ 0.001 ‘**’ 0.01 ‘*’ 0.05 ‘.’ 0.1 ‘ ’ 1
Correlation of Fixed Effects:
(Intr)
TreatmentIF -0.707
optimizer (nloptwrap) convergence code: 0 (OK)
boundary (singular) fit: see help('isSingular')
$mean_delta_ct_IL8
Linear mixed model fit by REML. t-tests use Satterthwaite's method ['lmerModLmerTest']
Formula: as.formula(paste(gene, "~ Treatment + (1|Plate)"))
Data: df_cleaned_male
REML criterion at convergence: 62.6
Scaled residuals:
Min 1Q Median 3Q Max
-1.59879 -0.76225 0.03957 0.64452 1.68456
Random effects:
Groups Name Variance Std.Dev.
Plate (Intercept) 0.000 0.000
Residual 3.812 1.952
Number of obs: 16, groups: Plate, 2
Fixed effects:
Estimate Std. Error df t value Pr(>|t|)
(Intercept) 5.4444 0.6903 14.0000 7.887 0.00000161 ***
TreatmentIF 0.7530 0.9762 14.0000 0.771 0.453
---
Signif. codes: 0 ‘***’ 0.001 ‘**’ 0.01 ‘*’ 0.05 ‘.’ 0.1 ‘ ’ 1
Correlation of Fixed Effects:
(Intr)
TreatmentIF -0.707
optimizer (nloptwrap) convergence code: 0 (OK)
boundary (singular) fit: see help('isSingular')
$mean_delta_ct_Integ.Bt
Linear mixed model fit by REML. t-tests use Satterthwaite's method ['lmerModLmerTest']
Formula: as.formula(paste(gene, "~ Treatment + (1|Plate)"))
Data: df_cleaned_male
REML criterion at convergence: 35.1
Scaled residuals:
Min 1Q Median 3Q Max
-1.3915 -0.7383 -0.1042 0.7755 1.4206
Random effects:
Groups Name Variance Std.Dev.
Plate (Intercept) 0.3410 0.5839
Residual 0.4698 0.6854
Number of obs: 16, groups: Plate, 2
Fixed effects:
Estimate Std. Error df t value Pr(>|t|)
(Intercept) 3.8254 0.4860 1.3200 7.871 0.0454 *
TreatmentIF -0.2362 0.3528 13.2714 -0.669 0.5147
---
Signif. codes: 0 ‘***’ 0.001 ‘**’ 0.01 ‘*’ 0.05 ‘.’ 0.1 ‘ ’ 1
Correlation of Fixed Effects:
(Intr)
TreatmentIF -0.383
$mean_delta_ct_intf
Linear mixed model fit by REML. t-tests use Satterthwaite's method ['lmerModLmerTest']
Formula: as.formula(paste(gene, "~ Treatment + (1|Plate)"))
Data: df_cleaned_male
REML criterion at convergence: 58.3
Scaled residuals:
Min 1Q Median 3Q Max
-1.6568 -0.9623 0.3023 0.7667 1.0825
Random effects:
Groups Name Variance Std.Dev.
Plate (Intercept) 4.656 2.158
Residual 2.307 1.519
Number of obs: 16, groups: Plate, 2
Fixed effects:
Estimate Std. Error df t value Pr(>|t|)
(Intercept) 1.1823 1.6293 1.1314 0.726 0.5886
TreatmentIF 1.6279 0.7844 13.1125 2.075 0.0582 .
---
Signif. codes: 0 ‘***’ 0.001 ‘**’ 0.01 ‘*’ 0.05 ‘.’ 0.1 ‘ ’ 1
Correlation of Fixed Effects:
(Intr)
TreatmentIF -0.256
$mean_delta_ct_JmjC_PHD
Linear mixed model fit by REML. t-tests use Satterthwaite's method ['lmerModLmerTest']
Formula: as.formula(paste(gene, "~ Treatment + (1|Plate)"))
Data: df_cleaned_male
REML criterion at convergence: 37
Scaled residuals:
Min 1Q Median 3Q Max
-1.79248 -0.21532 -0.04044 0.31925 2.53798
Random effects:
Groups Name Variance Std.Dev.
Plate (Intercept) 0.0000 0.0000
Residual 0.6092 0.7805
Number of obs: 16, groups: Plate, 2
Fixed effects:
Estimate Std. Error df t value Pr(>|t|)
(Intercept) 5.74342 0.27595 14.00000 20.813 0.00000000000626 ***
TreatmentIF -0.09242 0.39025 14.00000 -0.237 0.816
---
Signif. codes: 0 ‘***’ 0.001 ‘**’ 0.01 ‘*’ 0.05 ‘.’ 0.1 ‘ ’ 1
Correlation of Fixed Effects:
(Intr)
TreatmentIF -0.707
optimizer (nloptwrap) convergence code: 0 (OK)
boundary (singular) fit: see help('isSingular')
$mean_delta_ct_lectp2
Linear mixed model fit by REML. t-tests use Satterthwaite's method ['lmerModLmerTest']
Formula: as.formula(paste(gene, "~ Treatment + (1|Plate)"))
Data: df_cleaned_male
REML criterion at convergence: 78.6
Scaled residuals:
Min 1Q Median 3Q Max
-2.55231 -0.30672 -0.00421 0.41736 1.45219
Random effects:
Groups Name Variance Std.Dev.
Plate (Intercept) 0.6899 0.8306
Residual 11.6633 3.4152
Number of obs: 16, groups: Plate, 2
Fixed effects:
Estimate Std. Error df t value Pr(>|t|)
(Intercept) 6.632 1.365 1.953 4.858 0.0418 *
TreatmentIF 1.358 1.725 13.899 0.787 0.4444
---
Signif. codes: 0 ‘***’ 0.001 ‘**’ 0.01 ‘*’ 0.05 ‘.’ 0.1 ‘ ’ 1
Correlation of Fixed Effects:
(Intr)
TreatmentIF -0.645
$mean_delta_ct_lectptI
Linear mixed model fit by REML. t-tests use Satterthwaite's method ['lmerModLmerTest']
Formula: as.formula(paste(gene, "~ Treatment + (1|Plate)"))
Data: df_cleaned_male
REML criterion at convergence: 78.3
Scaled residuals:
Min 1Q Median 3Q Max
-2.55639 -0.29044 -0.01681 0.42345 1.47240
Random effects:
Groups Name Variance Std.Dev.
Plate (Intercept) 0.5786 0.7607
Residual 11.4017 3.3766
Number of obs: 16, groups: Plate, 2
Fixed effects:
Estimate Std. Error df t value Pr(>|t|)
(Intercept) 6.772 1.330 1.962 5.093 0.0379 *
TreatmentIF 1.153 1.704 13.919 0.677 0.5098
---
Signif. codes: 0 ‘***’ 0.001 ‘**’ 0.01 ‘*’ 0.05 ‘.’ 0.1 ‘ ’ 1
Correlation of Fixed Effects:
(Intr)
TreatmentIF -0.653
$mean_delta_ct_LPS.TNF
Linear mixed model fit by REML. t-tests use Satterthwaite's method ['lmerModLmerTest']
Formula: as.formula(paste(gene, "~ Treatment + (1|Plate)"))
Data: df_cleaned_male
REML criterion at convergence: 52
Scaled residuals:
Min 1Q Median 3Q Max
-2.1373 -0.3843 0.3525 0.5273 1.3628
Random effects:
Groups Name Variance Std.Dev.
Plate (Intercept) 0.000 0.0
Residual 3.241 1.8
Number of obs: 14, groups: Plate, 2
Fixed effects:
Estimate Std. Error df t value Pr(>|t|)
(Intercept) 10.69411 0.63645 12.00000 16.80 0.00000000105 ***
TreatmentIF 0.02929 0.97219 12.00000 0.03 0.976
---
Signif. codes: 0 ‘***’ 0.001 ‘**’ 0.01 ‘*’ 0.05 ‘.’ 0.1 ‘ ’ 1
Correlation of Fixed Effects:
(Intr)
TreatmentIF -0.655
optimizer (nloptwrap) convergence code: 0 (OK)
boundary (singular) fit: see help('isSingular')
$mean_delta_ct_lympcyt
Linear mixed model fit by REML. t-tests use Satterthwaite's method ['lmerModLmerTest']
Formula: as.formula(paste(gene, "~ Treatment + (1|Plate)"))
Data: df_cleaned_male
REML criterion at convergence: 45.2
Scaled residuals:
Min 1Q Median 3Q Max
-1.1332 -0.8147 -0.0108 0.5877 1.9165
Random effects:
Groups Name Variance Std.Dev.
Plate (Intercept) 0.7061 0.8403
Residual 0.9657 0.9827
Number of obs: 16, groups: Plate, 2
Fixed effects:
Estimate Std. Error df t value Pr(>|t|)
(Intercept) 4.0362 0.6987 1.3181 5.777 0.06797 .
TreatmentIF 1.5807 0.5058 13.2698 3.125 0.00788 **
---
Signif. codes: 0 ‘***’ 0.001 ‘**’ 0.01 ‘*’ 0.05 ‘.’ 0.1 ‘ ’ 1
Correlation of Fixed Effects:
(Intr)
TreatmentIF -0.382
$mean_delta_ct_lymph75
Linear mixed model fit by REML. t-tests use Satterthwaite's method ['lmerModLmerTest']
Formula: as.formula(paste(gene, "~ Treatment + (1|Plate)"))
Data: df_cleaned_male
REML criterion at convergence: 43.9
Scaled residuals:
Min 1Q Median 3Q Max
-1.2909 -0.6312 -0.2614 0.2928 2.8441
Random effects:
Groups Name Variance Std.Dev.
Plate (Intercept) 0.000 0.000
Residual 1.003 1.001
Number of obs: 16, groups: Plate, 2
Fixed effects:
Estimate Std. Error df t value Pr(>|t|)
(Intercept) 6.0470 0.3541 14.0000 17.079 0.0000000000903 ***
TreatmentIF 0.4232 0.5007 14.0000 0.845 0.412
---
Signif. codes: 0 ‘***’ 0.001 ‘**’ 0.01 ‘*’ 0.05 ‘.’ 0.1 ‘ ’ 1
Correlation of Fixed Effects:
(Intr)
TreatmentIF -0.707
optimizer (nloptwrap) convergence code: 0 (OK)
boundary (singular) fit: see help('isSingular')
$mean_delta_ct_MYST1
Linear mixed model fit by REML. t-tests use Satterthwaite's method ['lmerModLmerTest']
Formula: as.formula(paste(gene, "~ Treatment + (1|Plate)"))
Data: df_cleaned_male
REML criterion at convergence: 22.2
Scaled residuals:
Min 1Q Median 3Q Max
-2.1671 -0.8818 0.3918 0.7170 1.0487
Random effects:
Groups Name Variance Std.Dev.
Plate (Intercept) 0.0000 0.0000
Residual 0.2127 0.4612
Number of obs: 16, groups: Plate, 2
Fixed effects:
Estimate Std. Error df t value Pr(>|t|)
(Intercept) 4.86676 0.16306 14.00000 29.847 0.0000000000000448 ***
TreatmentIF 0.06519 0.23060 14.00000 0.283 0.782
---
Signif. codes: 0 ‘***’ 0.001 ‘**’ 0.01 ‘*’ 0.05 ‘.’ 0.1 ‘ ’ 1
Correlation of Fixed Effects:
(Intr)
TreatmentIF -0.707
optimizer (nloptwrap) convergence code: 0 (OK)
boundary (singular) fit: see help('isSingular')
$mean_delta_ct_NO66
Linear mixed model fit by REML. t-tests use Satterthwaite's method ['lmerModLmerTest']
Formula: as.formula(paste(gene, "~ Treatment + (1|Plate)"))
Data: df_cleaned_male
REML criterion at convergence: 29.4
Scaled residuals:
Min 1Q Median 3Q Max
-2.0498 -0.5445 0.4245 0.5839 1.3666
Random effects:
Groups Name Variance Std.Dev.
Plate (Intercept) 0.0000 0.0000
Residual 0.3562 0.5968
Number of obs: 16, groups: Plate, 2
Fixed effects:
Estimate Std. Error df t value Pr(>|t|)
(Intercept) 5.1115 0.2110 14.0000 24.225 0.000000000000789 ***
TreatmentIF -0.1232 0.2984 14.0000 -0.413 0.686
---
Signif. codes: 0 ‘***’ 0.001 ‘**’ 0.01 ‘*’ 0.05 ‘.’ 0.1 ‘ ’ 1
Correlation of Fixed Effects:
(Intr)
TreatmentIF -0.707
optimizer (nloptwrap) convergence code: 0 (OK)
boundary (singular) fit: see help('isSingular')
$mean_delta_ct_nramp
Linear mixed model fit by REML. t-tests use Satterthwaite's method ['lmerModLmerTest']
Formula: as.formula(paste(gene, "~ Treatment + (1|Plate)"))
Data: df_cleaned_male
REML criterion at convergence: 22.6
Scaled residuals:
Min 1Q Median 3Q Max
-1.9560 -0.4740 0.3365 0.5300 1.2516
Random effects:
Groups Name Variance Std.Dev.
Plate (Intercept) 0.0000 0.0000
Residual 0.2184 0.4673
Number of obs: 16, groups: Plate, 2
Fixed effects:
Estimate Std. Error df t value Pr(>|t|)
(Intercept) 2.9948 0.1652 14.0000 18.125 0.0000000000407 ***
TreatmentIF 0.2436 0.2337 14.0000 1.043 0.315
---
Signif. codes: 0 ‘***’ 0.001 ‘**’ 0.01 ‘*’ 0.05 ‘.’ 0.1 ‘ ’ 1
Correlation of Fixed Effects:
(Intr)
TreatmentIF -0.707
optimizer (nloptwrap) convergence code: 0 (OK)
boundary (singular) fit: see help('isSingular')
$mean_delta_ct_pepdgly
Linear mixed model fit by REML. t-tests use Satterthwaite's method ['lmerModLmerTest']
Formula: as.formula(paste(gene, "~ Treatment + (1|Plate)"))
Data: df_cleaned_male
REML criterion at convergence: 44
Scaled residuals:
Min 1Q Median 3Q Max
-1.5191 -0.5746 -0.1039 0.8401 1.4131
Random effects:
Groups Name Variance Std.Dev.
Plate (Intercept) 0.8524 0.9233
Residual 0.8682 0.9318
Number of obs: 16, groups: Plate, 2
Fixed effects:
Estimate Std. Error df t value Pr(>|t|)
(Intercept) 6.8040 0.7404 1.2496 9.189 0.0423 *
TreatmentIF -0.2423 0.4802 13.2122 -0.505 0.6222
---
Signif. codes: 0 ‘***’ 0.001 ‘**’ 0.01 ‘*’ 0.05 ‘.’ 0.1 ‘ ’ 1
Correlation of Fixed Effects:
(Intr)
TreatmentIF -0.343
$mean_delta_ct_TAP
Linear mixed model fit by REML. t-tests use Satterthwaite's method ['lmerModLmerTest']
Formula: as.formula(paste(gene, "~ Treatment + (1|Plate)"))
Data: df_cleaned_male
REML criterion at convergence: 42.7
Scaled residuals:
Min 1Q Median 3Q Max
-1.45502 -0.61621 -0.01688 0.62496 1.55119
Random effects:
Groups Name Variance Std.Dev.
Plate (Intercept) 0.0000 0.0000
Residual 0.9189 0.9586
Number of obs: 16, groups: Plate, 2
Fixed effects:
Estimate Std. Error df t value Pr(>|t|)
(Intercept) 2.6959 0.3389 14.0000 7.955 0.00000146 ***
TreatmentIF 1.3569 0.4793 14.0000 2.831 0.0133 *
---
Signif. codes: 0 ‘***’ 0.001 ‘**’ 0.01 ‘*’ 0.05 ‘.’ 0.1 ‘ ’ 1
Correlation of Fixed Effects:
(Intr)
TreatmentIF -0.707
optimizer (nloptwrap) convergence code: 0 (OK)
boundary (singular) fit: see help('isSingular')
$mean_delta_ct_TPR
Linear mixed model fit by REML. t-tests use Satterthwaite's method ['lmerModLmerTest']
Formula: as.formula(paste(gene, "~ Treatment + (1|Plate)"))
Data: df_cleaned_male
REML criterion at convergence: 49.6
Scaled residuals:
Min 1Q Median 3Q Max
-1.87527 -0.35709 -0.03869 0.24178 2.81939
Random effects:
Groups Name Variance Std.Dev.
Plate (Intercept) 0.000 0.000
Residual 1.508 1.228
Number of obs: 16, groups: Plate, 2
Fixed effects:
Estimate Std. Error df t value Pr(>|t|)
(Intercept) 7.7121 0.4342 14.0000 17.761 0.0000000000534 ***
TreatmentIF -0.1944 0.6141 14.0000 -0.317 0.756
---
Signif. codes: 0 ‘***’ 0.001 ‘**’ 0.01 ‘*’ 0.05 ‘.’ 0.1 ‘ ’ 1
Correlation of Fixed Effects:
(Intr)
TreatmentIF -0.707
optimizer (nloptwrap) convergence code: 0 (OK)
boundary (singular) fit: see help('isSingular')
$mean_delta_ct_tranfe
Linear mixed model fit by REML. t-tests use Satterthwaite's method ['lmerModLmerTest']
Formula: as.formula(paste(gene, "~ Treatment + (1|Plate)"))
Data: df_cleaned_male
REML criterion at convergence: 68.2
Scaled residuals:
Min 1Q Median 3Q Max
-1.4814 -0.6092 -0.3455 0.8027 1.6493
Random effects:
Groups Name Variance Std.Dev.
Plate (Intercept) 2.850 1.688
Residual 5.047 2.247
Number of obs: 16, groups: Plate, 2
Fixed effects:
Estimate Std. Error df t value Pr(>|t|)
(Intercept) 1.239 1.459 1.388 0.849 0.517
TreatmentIF -1.199 1.155 13.329 -1.039 0.317
Correlation of Fixed Effects:
(Intr)
TreatmentIF -0.417
$mean_delta_ct_tspo
Linear mixed model fit by REML. t-tests use Satterthwaite's method ['lmerModLmerTest']
Formula: as.formula(paste(gene, "~ Treatment + (1|Plate)"))
Data: df_cleaned_male
REML criterion at convergence: 23
Scaled residuals:
Min 1Q Median 3Q Max
-2.1766 -0.6896 0.1724 0.6730 1.2320
Random effects:
Groups Name Variance Std.Dev.
Plate (Intercept) 0.07345 0.2710
Residual 0.20603 0.4539
Number of obs: 16, groups: Plate, 2
Fixed effects:
Estimate Std. Error df t value Pr(>|t|)
(Intercept) 2.5188 0.2552 1.5314 9.872 0.0228 *
TreatmentIF 0.5082 0.2327 13.4519 2.184 0.0472 *
---
Signif. codes: 0 ‘***’ 0.001 ‘**’ 0.01 ‘*’ 0.05 ‘.’ 0.1 ‘ ’ 1
Correlation of Fixed Effects:
(Intr)
TreatmentIF -0.478
Linear Mixed model with Plate as a random effect for females
results <- list()
gene_columns <- grep("^mean_delta_ct_", colnames(df_cleaned_female), value = TRUE) # Get all gene columns
for (gene in gene_columns) {
model <- lmer(as.formula(paste(gene, "~ Treatment + (1|Plate)")), data = df_cleaned_female)
results[[gene]] <- summary(model)}
$mean_delta_ct_AIF
Linear mixed model fit by REML. t-tests use Satterthwaite's method ['lmerModLmerTest']
Formula: as.formula(paste(gene, "~ Treatment + (1|Plate)"))
Data: df_cleaned_female
REML criterion at convergence: 44.3
Scaled residuals:
Min 1Q Median 3Q Max
-1.3230 -0.3442 -0.1115 0.1934 2.2938
Random effects:
Groups Name Variance Std.Dev.
Plate (Intercept) 0.000 0.000
Residual 1.695 1.302
Number of obs: 14, groups: Plate, 2
Fixed effects:
Estimate Std. Error df t value Pr(>|t|)
(Intercept) 2.8486 0.4921 12.0000 5.788 0.0000863 ***
TreatmentIF -0.1890 0.6960 12.0000 -0.272 0.791
---
Signif. codes: 0 ‘***’ 0.001 ‘**’ 0.01 ‘*’ 0.05 ‘.’ 0.1 ‘ ’ 1
Correlation of Fixed Effects:
(Intr)
TreatmentIF -0.707
optimizer (nloptwrap) convergence code: 0 (OK)
boundary (singular) fit: see help('isSingular')
$mean_delta_ct_bcell.rap31
Linear mixed model fit by REML. t-tests use Satterthwaite's method ['lmerModLmerTest']
Formula: as.formula(paste(gene, "~ Treatment + (1|Plate)"))
Data: df_cleaned_female
REML criterion at convergence: 21.7
Scaled residuals:
Min 1Q Median 3Q Max
-1.72043 -0.45425 0.09115 0.31698 2.27280
Random effects:
Groups Name Variance Std.Dev.
Plate (Intercept) 0.1459 0.3820
Residual 0.2260 0.4754
Number of obs: 14, groups: Plate, 2
Fixed effects:
Estimate Std. Error df t value Pr(>|t|)
(Intercept) 2.27935 0.32487 1.34162 7.016 0.051 .
TreatmentIF -0.09667 0.25639 11.09530 -0.377 0.713
---
Signif. codes: 0 ‘***’ 0.001 ‘**’ 0.01 ‘*’ 0.05 ‘.’ 0.1 ‘ ’ 1
Correlation of Fixed Effects:
(Intr)
TreatmentIF -0.380
$mean_delta_ct_BROMO
Linear mixed model fit by REML. t-tests use Satterthwaite's method ['lmerModLmerTest']
Formula: as.formula(paste(gene, "~ Treatment + (1|Plate)"))
Data: df_cleaned_female
REML criterion at convergence: 4.1
Scaled residuals:
Min 1Q Median 3Q Max
-1.88236 -0.59527 0.01985 0.78133 1.58249
Random effects:
Groups Name Variance Std.Dev.
Plate (Intercept) 0.00000 0.0000
Residual 0.05941 0.2437
Number of obs: 14, groups: Plate, 2
Fixed effects:
Estimate Std. Error df t value Pr(>|t|)
(Intercept) 3.88137 0.09212 12.00000 42.133 0.0000000000000207 ***
TreatmentIF 0.07546 0.13028 12.00000 0.579 0.573
---
Signif. codes: 0 ‘***’ 0.001 ‘**’ 0.01 ‘*’ 0.05 ‘.’ 0.1 ‘ ’ 1
Correlation of Fixed Effects:
(Intr)
TreatmentIF -0.707
optimizer (nloptwrap) convergence code: 0 (OK)
boundary (singular) fit: see help('isSingular')
$mean_delta_ct_C1
Linear mixed model fit by REML. t-tests use Satterthwaite's method ['lmerModLmerTest']
Formula: as.formula(paste(gene, "~ Treatment + (1|Plate)"))
Data: df_cleaned_female
REML criterion at convergence: 23.4
Scaled residuals:
Min 1Q Median 3Q Max
-1.43816 -0.69052 0.00923 0.40150 1.76547
Random effects:
Groups Name Variance Std.Dev.
Plate (Intercept) 0.1859 0.4312
Residual 0.2587 0.5086
Number of obs: 14, groups: Plate, 2
Fixed effects:
Estimate Std. Error df t value Pr(>|t|)
(Intercept) 2.8455 0.3609 1.3119 7.884 0.046 *
TreatmentIF 0.1109 0.2744 11.0875 0.404 0.694
---
Signif. codes: 0 ‘***’ 0.001 ‘**’ 0.01 ‘*’ 0.05 ‘.’ 0.1 ‘ ’ 1
Correlation of Fixed Effects:
(Intr)
TreatmentIF -0.366
$mean_delta_ct_calrcul
Linear mixed model fit by REML. t-tests use Satterthwaite's method ['lmerModLmerTest']
Formula: as.formula(paste(gene, "~ Treatment + (1|Plate)"))
Data: df_cleaned_female
REML criterion at convergence: 38.7
Scaled residuals:
Min 1Q Median 3Q Max
-1.53719 -0.73280 0.06373 0.69637 1.40445
Random effects:
Groups Name Variance Std.Dev.
Plate (Intercept) 0.4723 0.6872
Residual 0.9431 0.9712
Number of obs: 14, groups: Plate, 2
Fixed effects:
Estimate Std. Error df t value Pr(>|t|)
(Intercept) 3.2450 0.6099 1.4214 5.320 0.066 .
TreatmentIF 0.1877 0.5236 11.1159 0.359 0.727
---
Signif. codes: 0 ‘***’ 0.001 ‘**’ 0.01 ‘*’ 0.05 ‘.’ 0.1 ‘ ’ 1
Correlation of Fixed Effects:
(Intr)
TreatmentIF -0.415
$mean_delta_ct_CD45
Linear mixed model fit by REML. t-tests use Satterthwaite's method ['lmerModLmerTest']
Formula: as.formula(paste(gene, "~ Treatment + (1|Plate)"))
Data: df_cleaned_female
REML criterion at convergence: 56.6
Scaled residuals:
Min 1Q Median 3Q Max
-1.97237 -0.42742 0.04026 0.38343 1.53332
Random effects:
Groups Name Variance Std.Dev.
Plate (Intercept) 5.541 2.354
Residual 3.917 1.979
Number of obs: 14, groups: Plate, 2
Fixed effects:
Estimate Std. Error df t value Pr(>|t|)
(Intercept) 6.927 1.826 1.170 3.793 0.135
TreatmentIF -1.018 1.069 11.049 -0.953 0.361
Correlation of Fixed Effects:
(Intr)
TreatmentIF -0.281
$mean_delta_ct_DnMt1_F2
Linear mixed model fit by REML. t-tests use Satterthwaite's method ['lmerModLmerTest']
Formula: as.formula(paste(gene, "~ Treatment + (1|Plate)"))
Data: df_cleaned_female
REML criterion at convergence: 24.9
Scaled residuals:
Min 1Q Median 3Q Max
-1.6815 -0.8977 0.1543 0.5556 1.3846
Random effects:
Groups Name Variance Std.Dev.
Plate (Intercept) 0.0000 0.00
Residual 0.3364 0.58
Number of obs: 14, groups: Plate, 2
Fixed effects:
Estimate Std. Error df t value Pr(>|t|)
(Intercept) 4.9029 0.2192 12.0000 22.366 0.0000000000377 ***
TreatmentIF 0.2621 0.3100 12.0000 0.846 0.414
---
Signif. codes: 0 ‘***’ 0.001 ‘**’ 0.01 ‘*’ 0.05 ‘.’ 0.1 ‘ ’ 1
Correlation of Fixed Effects:
(Intr)
TreatmentIF -0.707
optimizer (nloptwrap) convergence code: 0 (OK)
boundary (singular) fit: see help('isSingular')
$mean_delta_ct_DnMt3A
Linear mixed model fit by REML. t-tests use Satterthwaite's method ['lmerModLmerTest']
Formula: as.formula(paste(gene, "~ Treatment + (1|Plate)"))
Data: df_cleaned_female
REML criterion at convergence: 23.1
Scaled residuals:
Min 1Q Median 3Q Max
-1.1132 -0.6886 -0.2058 0.5473 2.0850
Random effects:
Groups Name Variance Std.Dev.
Plate (Intercept) 0.1542 0.3927
Residual 0.2537 0.5037
Number of obs: 14, groups: Plate, 2
Fixed effects:
Estimate Std. Error df t value Pr(>|t|)
(Intercept) 4.5749 0.3372 1.3594 13.568 0.0204 *
TreatmentIF 0.6169 0.2716 11.0999 2.271 0.0440 *
---
Signif. codes: 0 ‘***’ 0.001 ‘**’ 0.01 ‘*’ 0.05 ‘.’ 0.1 ‘ ’ 1
Correlation of Fixed Effects:
(Intr)
TreatmentIF -0.389
$mean_delta_ct_DnMt3B
Linear mixed model fit by REML. t-tests use Satterthwaite's method ['lmerModLmerTest']
Formula: as.formula(paste(gene, "~ Treatment + (1|Plate)"))
Data: df_cleaned_female
REML criterion at convergence: 32.8
Scaled residuals:
Min 1Q Median 3Q Max
-1.2944 -0.7687 -0.0627 0.5632 1.6491
Random effects:
Groups Name Variance Std.Dev.
Plate (Intercept) 0.0000 0.0000
Residual 0.6494 0.8058
Number of obs: 14, groups: Plate, 2
Fixed effects:
Estimate Std. Error df t value Pr(>|t|)
(Intercept) 6.5813 0.3046 12.0000 21.608 0.0000000000564 ***
TreatmentIF 0.5931 0.4307 12.0000 1.377 0.194
---
Signif. codes: 0 ‘***’ 0.001 ‘**’ 0.01 ‘*’ 0.05 ‘.’ 0.1 ‘ ’ 1
Correlation of Fixed Effects:
(Intr)
TreatmentIF -0.707
optimizer (nloptwrap) convergence code: 0 (OK)
boundary (singular) fit: see help('isSingular')
$mean_delta_ct_HDAC1
Linear mixed model fit by REML. t-tests use Satterthwaite's method ['lmerModLmerTest']
Formula: as.formula(paste(gene, "~ Treatment + (1|Plate)"))
Data: df_cleaned_female
REML criterion at convergence: 12.2
Scaled residuals:
Min 1Q Median 3Q Max
-1.8633 -0.3633 0.1823 0.3690 1.4275
Random effects:
Groups Name Variance Std.Dev.
Plate (Intercept) 0.02127 0.1459
Residual 0.10992 0.3315
Number of obs: 14, groups: Plate, 2
Fixed effects:
Estimate Std. Error df t value Pr(>|t|)
(Intercept) 2.8537 0.1626 1.8242 17.551 0.00479 **
TreatmentIF 0.3955 0.1783 11.2133 2.218 0.04811 *
---
Signif. codes: 0 ‘***’ 0.001 ‘**’ 0.01 ‘*’ 0.05 ‘.’ 0.1 ‘ ’ 1
Correlation of Fixed Effects:
(Intr)
TreatmentIF -0.535
$mean_delta_ct_HDAC3
Linear mixed model fit by REML. t-tests use Satterthwaite's method ['lmerModLmerTest']
Formula: as.formula(paste(gene, "~ Treatment + (1|Plate)"))
Data: df_cleaned_female
REML criterion at convergence: 15.3
Scaled residuals:
Min 1Q Median 3Q Max
-2.16123 -0.26571 0.06951 0.36508 1.29120
Random effects:
Groups Name Variance Std.Dev.
Plate (Intercept) 0.2292 0.4787
Residual 0.1225 0.3500
Number of obs: 14, groups: Plate, 2
Fixed effects:
Estimate Std. Error df t value Pr(>|t|)
(Intercept) 4.9366 0.3637 1.1311 13.574 0.0343 *
TreatmentIF 0.1138 0.1890 11.0381 0.602 0.5593
---
Signif. codes: 0 ‘***’ 0.001 ‘**’ 0.01 ‘*’ 0.05 ‘.’ 0.1 ‘ ’ 1
Correlation of Fixed Effects:
(Intr)
TreatmentIF -0.249
$mean_delta_ct_HDAC6
Linear mixed model fit by REML. t-tests use Satterthwaite's method ['lmerModLmerTest']
Formula: as.formula(paste(gene, "~ Treatment + (1|Plate)"))
Data: df_cleaned_female
REML criterion at convergence: 35.6
Scaled residuals:
Min 1Q Median 3Q Max
-1.3911 -0.8040 -0.3080 0.8172 1.2977
Random effects:
Groups Name Variance Std.Dev.
Plate (Intercept) 0.0993 0.3151
Residual 0.7811 0.8838
Number of obs: 14, groups: Plate, 2
Fixed effects:
Estimate Std. Error df t value Pr(>|t|)
(Intercept) 5.1350 0.4022 2.0334 12.766 0.00571 **
TreatmentIF 0.1739 0.4748 11.2605 0.366 0.72092
---
Signif. codes: 0 ‘***’ 0.001 ‘**’ 0.01 ‘*’ 0.05 ‘.’ 0.1 ‘ ’ 1
Correlation of Fixed Effects:
(Intr)
TreatmentIF -0.578
$mean_delta_ct_HIVEP3
Linear mixed model fit by REML. t-tests use Satterthwaite's method ['lmerModLmerTest']
Formula: as.formula(paste(gene, "~ Treatment + (1|Plate)"))
Data: df_cleaned_female
REML criterion at convergence: 22.9
Scaled residuals:
Min 1Q Median 3Q Max
-1.6710 -0.6591 0.2136 0.4965 1.6789
Random effects:
Groups Name Variance Std.Dev.
Plate (Intercept) 0.0000 0.0000
Residual 0.2844 0.5333
Number of obs: 14, groups: Plate, 2
Fixed effects:
Estimate Std. Error df t value Pr(>|t|)
(Intercept) 7.0749 0.2016 12.0000 35.101 0.000000000000182 ***
TreatmentIF 0.1477 0.2850 12.0000 0.518 0.614
---
Signif. codes: 0 ‘***’ 0.001 ‘**’ 0.01 ‘*’ 0.05 ‘.’ 0.1 ‘ ’ 1
Correlation of Fixed Effects:
(Intr)
TreatmentIF -0.707
optimizer (nloptwrap) convergence code: 0 (OK)
boundary (singular) fit: see help('isSingular')
$mean_delta_ct_hsp1.60
Linear mixed model fit by REML. t-tests use Satterthwaite's method ['lmerModLmerTest']
Formula: as.formula(paste(gene, "~ Treatment + (1|Plate)"))
Data: df_cleaned_female
REML criterion at convergence: 19.3
Scaled residuals:
Min 1Q Median 3Q Max
-1.0424 -0.6515 -0.2803 0.2049 2.0778
Random effects:
Groups Name Variance Std.Dev.
Plate (Intercept) 0.1147 0.3386
Residual 0.1858 0.4311
Number of obs: 14, groups: Plate, 2
Fixed effects:
Estimate Std. Error df t value Pr(>|t|)
(Intercept) 2.04959 0.29003 1.35496 7.067 0.0494 *
TreatmentIF 0.06599 0.23250 11.09879 0.284 0.7818
---
Signif. codes: 0 ‘***’ 0.001 ‘**’ 0.01 ‘*’ 0.05 ‘.’ 0.1 ‘ ’ 1
Correlation of Fixed Effects:
(Intr)
TreatmentIF -0.387
$mean_delta_ct_IgM.lc
Linear mixed model fit by REML. t-tests use Satterthwaite's method ['lmerModLmerTest']
Formula: as.formula(paste(gene, "~ Treatment + (1|Plate)"))
Data: df_cleaned_female
REML criterion at convergence: 69.7
Scaled residuals:
Min 1Q Median 3Q Max
-1.56787 -0.46185 -0.01353 0.51494 1.53722
Random effects:
Groups Name Variance Std.Dev.
Plate (Intercept) 9.656 3.107
Residual 12.156 3.487
Number of obs: 14, groups: Plate, 2
Fixed effects:
Estimate Std. Error df t value Pr(>|t|)
(Intercept) 4.816 2.565 1.286 1.877 0.266
TreatmentIF -1.914 1.881 11.081 -1.017 0.331
Correlation of Fixed Effects:
(Intr)
TreatmentIF -0.353
$mean_delta_ct_ik.cytokine
Linear mixed model fit by REML. t-tests use Satterthwaite's method ['lmerModLmerTest']
Formula: as.formula(paste(gene, "~ Treatment + (1|Plate)"))
Data: df_cleaned_female
REML criterion at convergence: 7.9
Scaled residuals:
Min 1Q Median 3Q Max
-1.7351 -0.4526 -0.2810 0.5039 1.9378
Random effects:
Groups Name Variance Std.Dev.
Plate (Intercept) 0.00000000000000000823 0.000000002869
Residual 0.08198050840635585923 0.286322385444
Number of obs: 14, groups: Plate, 2
Fixed effects:
Estimate Std. Error df t value Pr(>|t|)
(Intercept) 3.21201 0.10822 12.00000 29.680 0.00000000000134 ***
TreatmentIF 0.09211 0.15305 12.00000 0.602 0.558
---
Signif. codes: 0 ‘***’ 0.001 ‘**’ 0.01 ‘*’ 0.05 ‘.’ 0.1 ‘ ’ 1
Correlation of Fixed Effects:
(Intr)
TreatmentIF -0.707
optimizer (nloptwrap) convergence code: 0 (OK)
boundary (singular) fit: see help('isSingular')
$mean_delta_ct_IL10
Linear mixed model fit by REML. t-tests use Satterthwaite's method ['lmerModLmerTest']
Formula: as.formula(paste(gene, "~ Treatment + (1|Plate)"))
Data: df_cleaned_female
REML criterion at convergence: 53.2
Scaled residuals:
Min 1Q Median 3Q Max
-1.2178 -0.5045 -0.2874 0.3792 2.0204
Random effects:
Groups Name Variance Std.Dev.
Plate (Intercept) 0.6568 0.8104
Residual 3.3471 1.8295
Number of obs: 14, groups: Plate, 2
Fixed effects:
Estimate Std. Error df t value Pr(>|t|)
(Intercept) 6.6294 0.8998 1.8174 7.368 0.0232 *
TreatmentIF 0.2695 0.9840 11.2118 0.274 0.7891
---
Signif. codes: 0 ‘***’ 0.001 ‘**’ 0.01 ‘*’ 0.05 ‘.’ 0.1 ‘ ’ 1
Correlation of Fixed Effects:
(Intr)
TreatmentIF -0.533
$mean_delta_ct_IL8
Linear mixed model fit by REML. t-tests use Satterthwaite's method ['lmerModLmerTest']
Formula: as.formula(paste(gene, "~ Treatment + (1|Plate)"))
Data: df_cleaned_female
REML criterion at convergence: 44.4
Scaled residuals:
Min 1Q Median 3Q Max
-1.77601 -0.49108 -0.02904 0.73758 1.62025
Random effects:
Groups Name Variance Std.Dev.
Plate (Intercept) 0.08136 0.2852
Residual 1.68149 1.2967
Number of obs: 14, groups: Plate, 2
Fixed effects:
Estimate Std. Error df t value Pr(>|t|)
(Intercept) 5.6463 0.5306 2.4642 10.642 0.00404 **
TreatmentIF 0.2142 0.6950 11.3527 0.308 0.76350
---
Signif. codes: 0 ‘***’ 0.001 ‘**’ 0.01 ‘*’ 0.05 ‘.’ 0.1 ‘ ’ 1
Correlation of Fixed Effects:
(Intr)
TreatmentIF -0.648
$mean_delta_ct_Integ.Bt
Linear mixed model fit by REML. t-tests use Satterthwaite's method ['lmerModLmerTest']
Formula: as.formula(paste(gene, "~ Treatment + (1|Plate)"))
Data: df_cleaned_female
REML criterion at convergence: 26.1
Scaled residuals:
Min 1Q Median 3Q Max
-1.74873 -0.57620 0.04713 0.70833 1.45004
Random effects:
Groups Name Variance Std.Dev.
Plate (Intercept) 0.1517 0.3895
Residual 0.3335 0.5775
Number of obs: 14, groups: Plate, 2
Fixed effects:
Estimate Std. Error df t value Pr(>|t|)
(Intercept) 3.2677 0.3520 1.4546 9.284 0.0286 *
TreatmentIF 0.6686 0.3113 11.1244 2.148 0.0546 .
---
Signif. codes: 0 ‘***’ 0.001 ‘**’ 0.01 ‘*’ 0.05 ‘.’ 0.1 ‘ ’ 1
Correlation of Fixed Effects:
(Intr)
TreatmentIF -0.427
$mean_delta_ct_intf
Linear mixed model fit by REML. t-tests use Satterthwaite's method ['lmerModLmerTest']
Formula: as.formula(paste(gene, "~ Treatment + (1|Plate)"))
Data: df_cleaned_female
REML criterion at convergence: 46.6
Scaled residuals:
Min 1Q Median 3Q Max
-1.60178 -0.39219 0.00061 0.34687 1.77370
Random effects:
Groups Name Variance Std.Dev.
Plate (Intercept) 1.703 1.305
Residual 1.745 1.321
Number of obs: 14, groups: Plate, 2
Fixed effects:
Estimate Std. Error df t value Pr(>|t|)
(Intercept) 2.7077 1.0503 1.2386 2.578 0.195
TreatmentIF 0.2359 0.7129 11.0679 0.331 0.747
Correlation of Fixed Effects:
(Intr)
TreatmentIF -0.326
$mean_delta_ct_JmjC_PHD
Linear mixed model fit by REML. t-tests use Satterthwaite's method ['lmerModLmerTest']
Formula: as.formula(paste(gene, "~ Treatment + (1|Plate)"))
Data: df_cleaned_female
REML criterion at convergence: 27.1
Scaled residuals:
Min 1Q Median 3Q Max
-0.9155 -0.6192 -0.2732 0.3021 2.6557
Random effects:
Groups Name Variance Std.Dev.
Plate (Intercept) 0.05174 0.2275
Residual 0.38367 0.6194
Number of obs: 14, groups: Plate, 2
Fixed effects:
Estimate Std. Error df t value Pr(>|t|)
[truncated: 2,104 more rows]

## Sheet: C) Permanova_PCA
Additional file 2
PCA gene expression analysis statistics
Parent and offspring combined
PC1
> adonis2(pca$x[,1] ~ df_cleaned$Treatment * df_cleaned$Group, permutations = 999, method = "bray")
Permutation test for adonis under reduced model
Terms added sequentially (first to last)
Permutation: free
Number of permutations: 999
adonis2(formula = pca$x[, 1] ~ df_cleaned$Treatment * df_cleaned$Group, permutations = 999, method = "bray")
Df SumOfSqs R2 F Pr(>F)
df_cleaned$Treatment 5 -21352 -0.13796 -147.63 0.898
df_cleaned$Group 17 51221 0.33094 104.16 0.264
df_cleaned$Treatment:df_cleaned$Group 17 123052 0.79506 250.24 0.092 .
Residual 64 1851 0.01196
Total 103 154772 1.00000
---
Signif. codes: 0 ‘***’ 0.001 ‘**’ 0.01 ‘*’ 0.05 ‘.’ 0.1 ‘ ’ 1
> adonis2(pca$x[,1] ~ df_cleaned$Treatment * df_cleaned$Sex * df_cleaned$Plate, permutations = 999, method = "bray")
Df SumOfSqs R2 F Pr(>F)
df_cleaned$Treatment 5 -21352 -0.13796 -215.962 0.954
df_cleaned$Sex 1 21405 0.13830 1082.506 0.030 *
df_cleaned$Plate 1 145637 0.94098 7365.071 0.013 *
df_cleaned$Treatment:df_cleaned$Sex 1 16769 0.10835 848.047 0.046 *
df_cleaned$Treatment:df_cleaned$Plate 5 7079 0.04574 71.604 0.257
df_cleaned$Sex:df_cleaned$Plate 1 -9907 -0.06401 -501.022 0.963
df_cleaned$Treatment:df_cleaned$Sex:df_cleaned$Plate 1 -6600 -0.04264 -333.759 0.943
Residual 88 1740 0.01124
Total 103 154772 1.00000
---
Signif. codes: 0 ‘***’ 0.001 ‘**’ 0.01 ‘*’ 0.05 ‘.’ 0.1 ‘ ’ 1
PC2
PCA2 <- aov(pca$x[,2] ~ df_cleaned$Treatment * df_cleaned$Sex * df_cleaned$Plate)
Df Sum Sq Mean Sq F value Pr(>F)
df_cleaned$Treatment 5 47.5 9.50 1.673 0.1494
df_cleaned$Sex 1 12.9 12.87 2.267 0.1357
df_cleaned$Plate 1 54.1 54.10 9.532 0.0027 **
df_cleaned$Treatment:df_cleaned$Sex 1 1.1 1.06 0.187 0.6669
df_cleaned$Treatment:df_cleaned$Plate 5 42.6 8.52 1.501 0.1977
df_cleaned$Sex:df_cleaned$Plate 1 0.0 0.00 0.000 0.9888
df_cleaned$Treatment:df_cleaned$Sex:df_cleaned$Plate 1 7.8 7.76 1.367 0.2454
Residuals 88 499.5 5.68
---
Signif. codes: 0 ‘***’ 0.001 ‘**’ 0.01 ‘*’ 0.05 ‘.’ 0.1 ‘ ’ 1
PC3
adonis2(pca$x[,3] ~ df_cleaned$Treatment * df_cleaned$Sex * df_cleaned$Plate, permutations = 999, method = "bray")
Df SumOfSqs R2 F Pr(>F)
df_cleaned$Treatment 5 4365.4 0.36738 204.062 0.058 .
df_cleaned$Sex 1 2743.9 0.23092 641.327 0.020 *
df_cleaned$Plate 1 -2212.5 -0.18620 -517.118 0.959
df_cleaned$Treatment:df_cleaned$Sex 1 -371.1 -0.03123 -86.729 0.909
df_cleaned$Treatment:df_cleaned$Plate 5 6270.9 0.52775 293.140 0.024 *
df_cleaned$Sex:df_cleaned$Plate 1 1399.4 0.11777 327.077 0.036 *
df_cleaned$Treatment:df_cleaned$Sex:df_cleaned$Plate 1 -690.1 -0.05808 -161.304 0.960
Residual 88 376.5 0.03169
Total 103 11882.4 1.00000
---
Signif. codes: 0 ‘***’ 0.001 ‘**’ 0.01 ‘*’ 0.05 ‘.’ 0.1 ‘ ’ 1
Parent, male and females
PC1
> adonis2(pca_p$x[,1] ~ parents$Treatment * parents$Sex * parents$Plate, permutations = 999, method = "bray")
Df SumOfSqs R2 F Pr(>F)
parents$Treatment 1 509.58 0.38415 36.996 0.419
parents$Sex 1 -503.74 -0.37974 -36.572 0.704
parents$Plate 1 -435.15 -0.32804 -31.593 0.685
parents$Treatment:parents$Sex 1 1049.43 0.79112 76.190 0.369
parents$Treatment:parents$Plate 1 571.83 0.43108 41.515 0.395
parents$Sex:parents$Plate 1 -541.61 -0.40830 -39.322 0.703
parents$Treatment:parents$Sex:parents$Plate 1 373.15 0.28130 27.091 0.391
Residual 22 303.03 0.22844
Total 29 1326.51 1.00000
PC2
adonis2(pca_p$x[,2] ~ parents$Treatment * parents$Sex * parents$Plate, permutations = 999, method = "bray")
Df SumOfSqs R2 F Pr(>F)
parents$Treatment 1 83496 0.90863 2164.6 0.351
parents$Sex 1 83964 0.91372 2176.8 0.342
parents$Plate 1 82969 0.90289 2151.0 0.325
parents$Treatment:parents$Sex 1 -99933 -1.08750 -2590.7 0.777
parents$Treatment:parents$Plate 1 -67156 -0.73081 -1741.0 0.756
parents$Sex:parents$Plate 1 -85855 -0.93430 -2225.8 0.782
parents$Treatment:parents$Sex:parents$Plate 1 93557 1.01812 2425.5 0.286
Residual 22 849 0.00923
Total 29 91892 1.00000
PC3
adonis2(pca_p$x[,3] ~ parents$Treatment * parents$Sex * parents$Plate, permutations = 999, method = "bray")
Df SumOfSqs R2 F Pr(>F)
parents$Treatment 1 -1935.09 -0.76443 -234.59 0.826
parents$Sex 1 2409.61 0.95189 292.12 0.218
parents$Plate 1 -2987.51 -1.18018 -362.18 0.889
parents$Treatment:parents$Sex 1 1775.01 0.70120 215.19 0.250
parents$Treatment:parents$Plate 1 -3088.59 -1.22011 -374.43 0.880
parents$Sex:parents$Plate 1 3030.95 1.19734 367.44 0.148
parents$Treatment:parents$Sex:parents$Plate 1 3145.53 1.24261 381.34 0.145
Residual 22 181.47 0.07169
Total 29 2531.40 1.00000
Offspring
PC1
adonis2(pca_off$x[,1] ~ offspring$Treatment * offspring$Plate * offspring$Group, permutations = 999, method = "bray")
Df SumOfSqs R2 F Pr(>F)
offspring$Treatment 3 4553.1 0.37841 28.736 0.520
offspring$Plate 1 -8854.2 -0.73589 -167.645 0.747
offspring$Group 13 13375.5 1.11166 19.481 0.454
Residual 56 2957.7 0.24581
Total 73 12032.0 1.00000
PC2
adonis2(pca_off$x[,2] ~ offspring$Treatment * offspring$Plate * offspring$Group, permutations = 999, method = "bray")
Df SumOfSqs R2 F Pr(>F)
offspring$Treatment 3 41700 0.93269 121.883 0.672
offspring$Plate 1 39821 0.89066 349.171 0.422
offspring$Group 13 -43198 -0.96620 -29.137 0.688
Residual 56 6386 0.14284
Total 73 44709 1.00000
PC3
adonis2(pca_off$x[,3] ~ offspring$Treatment * offspring$Plate * offspring$Group, permutations = 999, method = "bray")
Df SumOfSqs R2 F Pr(>F)
offspring$Treatment 3 31613 0.91552 6099.7 0.019 *
offspring$Plate 1 -18356 -0.53159 -10625.1 0.984
offspring$Group 13 21176 0.61327 942.9 0.075 .
Residual 56 97 0.00280
Total 73 34530 1.00000
pairwise.adonis <- function(x, factors, sim.method = 'bray', p.adjust.m = 'BH') {
library(vegan)
co = combn(unique(factors), 2)
pairs = c()
F.Model = c()
R2 = c()
p.value = c()
for(elem in 1:ncol(co)) {
subset_x = x[factors %in% c(co[1,elem], co[2,elem])]
subset_factors = factors[factors %in% c(co[1,elem], co[2,elem])]
# If x is a vector, you can just pass it directly
ad = adonis(as.matrix(subset_x) ~ subset_factors, method = sim.method)
pairs = c(pairs, paste(co[1, elem], 'vs', co[2, elem]))
F.Model = c(F.Model, ad$aov.tab[1, 4])
R2 = c(R2, ad$aov.tab[1, 5])
p.value = c(p.value, ad$aov.tab[1, 6])
}
p.adjusted = p.adjust(p.value, method = p.adjust.m)
pairw.res = data.frame(pairs, F.Model, R2, p.value, p.adjusted)
return(pairw.res)
}
pairwise.adonis(pca_off$x[,3],offspring$Treatment)
pairs F.Model R2 p.value p.adjusted
1 ALxIF vs IFxAL 695.176122 0.9573106 0.283 0.3744
2 ALxIF vs ALxAL 8.398097 0.2028619 0.312 0.3744
3 ALxIF vs IFxIF 509.059124 0.9339521 0.009 0.0540 .
4 IFxAL vs ALxAL -15.851205 -0.8734026 0.947 0.9470
5 IFxAL vs IFxIF 231.266735 0.8620776 0.231 0.3744
6 ALxAL vs IFxIF 73.801363 0.6542595 0.032 0.0960 .

## Sheet: D) LogFC
Additional file 2
Log Fold Change for differential gene expression analysis
Comparison	AIF	bcell.rap	BROMO	C1	calrcul	CD45	DnMt1	DnMt3A	DnMt3B	HDAC1	HDAC3	HDAC6	HIVEP3	hsp.60	IgM.lc	ik.cytokine	IL10	IL8	Integ.Bt	intf	JmjC_PHD	lectpt2	lectpt1	LPS.TNF	lympcyt	lymph75	MYST1	NO66	nramp	pepdgly	TAP	TPR	tranfe	tspo
mean_AL_F vs. mean_IF_F	-0.188970382550256	-0.165806297550256	0.0754638399497436	0.189744152092601	0.308701806378315	-1.46931565897883	0.262144793164029	0.687521052092601	0.593098140664028	0.417302628878315	0.206635188878314	0.131490965306886	0.147709521378315	0.126991971735458	-2.4868580664074	0.0921107706640294	0.147867907806886	0.242023002092601	0.736287415664029	-0.0085997936216851	-0.0836946996931128	-1.10554419633597	-1.32985994280026	0.907708933484139	-0.519654062550257	-0.134408441478828	0.281550192092601	0.202828695306886	0.0907092070926008	0.2203138470926	-0.452919520764541	-0.19047214183597	-0.196571975478828	-0.164461238621684
mean_AL_M vs. mean_IF_M	2.21278271851855	0.118544229768548	-0.0414157971064533	-0.985112761168952	-1.04390466773145	2.94092980864355	-0.104678103356453	-0.0792521811689531	-0.137953835543953	-0.422882860606453	-0.559303798981452	1.31471105945605	0.457802066331046	-0.489607485481453	5.28798273158105	-0.401124320231453	3.27529919726855	0.753033585831047	-0.424899314918954	2.36513044395605	-0.0924156836689526	1.19914353783105	1.01521594176855	0.0292915312420891	1.85247392289355	0.423248618206047	0.065187930393547	-0.123218352731454	0.243609081206046	-0.547266941481453	1.35685997720605	-0.194412657106453	-1.7326365190127	0.589176891393547
IF(p)xIF(m) vs. AL(p)xAL(m)	-0.0280686928001391	-0.240963468820475	-0.224810109980761	-0.295039854663776	-0.0843000327738233	0.0819844685534941	0.122859052859218	0.216092912771248	0.117137880174623	0.133245522937899	-0.141353282056238	0.490780693439361	-0.0421895400406874	-0.164413609963748	0.967784989091009	-0.149798325991527	0.0187928657514523	-0.13894207566258	-0.226616826039491	0.505758362370316	-0.157600081206025	2.79074685067582	2.85735744136063	-0.933389421509755	0.0931328340623017	-0.0571140856208306	-0.361466483874302	-0.338242409998704	0.0131974559701962	-0.505800235351692	0.270088078077851	-0.268187871320591	-0.848376055315091	-0.0677498494664072
AL(p)xIF(m) vs. AL(p)xAL(m)	0.4783268111185	-0.0483969524160392	-0.113656278008144	-0.250030402193999	0.0177023102073167	0.264171300678375	0.0950769779142223	-0.226125232528862	0.305083918993832	-0.0564177829588019	-0.127635966063734	0.0794906000852738	-0.155816042897616	-0.0142391813291983	1.26129762173198	-0.123191181149592	0.368482124595641	0.176253741210606	-0.37226471027426	0.874328968837251	-0.127761335497612	5.35984208527344	5.3817213475037	-0.110706944386102	0.532529994088896	-0.0516126966311682	-0.399675399217026	-0.262647958139723	0.10993579693429	0.230397123623766	0.502711699255014	-0.189447283481497	0.297252044060935	-0.010867043715381
IF(p)xAL(m) vs. AL(p)xAL(m)	0.616569241423858	-0.139916599715462	-0.255684136469331	-0.0207312566643773	-0.149082800755709	0.519783811757629	-0.222536436236303	-0.229464081872402	-0.419498090919561	-0.202170583526607	-0.292705293357641	-0.267458623550545	-0.39613469102792	-0.389674792398842	-0.163661801281251	-0.116677509107102	-0.546572661881125	-0.150969554557566	-0.0301470358034614	-0.045288710473201	-0.541025872313579	1.96766084951078	1.9494459375131	0.635694653261845	-0.606466198682953	0.118368565403969	-0.492403603110198	-0.355701190277381	-0.135383088466235	0.136246709583536	-0.0327082389120558	-0.441286680168786	0.497752422265189	-0.213771894952303

## Sheet: E) AlphaDiversity
Additional file 2
Alpha diversity (S.typhle parents and offspring included)
Shannon
> kruskal.test(meta_level6b$shannon.vegan ~ meta_level6b$Treatment)
Kruskal-Wallis rank sum test
data: meta_level6b$shannon.vegan by meta_level6b$Diet_Parents
Kruskal-Wallis chi-squared = 6.4041, df = 7, p-value = 0.4934
dunn.test(meta_level6b$shannon.vegan, meta_level6b$Treatment, method="bh")
Kruskal-Wallis rank sum test
data: x and group
Kruskal-Wallis chi-squared = 6.4041, df = 7, p-value = 0.49
Comparison of x by group
(Benjamini-Hochberg)
Col Mean-|
Row Mean | AL_Femal AL_Male ALxAL ALxIF IF_Femal IF_Male
---------+------------------------------------------------------------------
AL_Male | -0.357148
| 0.4588
|
ALxAL | 0.206443 0.612928
| 0.4684 0.4446
|
ALxIF | 0.862651 1.227208 0.822280
| 0.4531 0.4395 0.4425
|
IF_Femal | 0.615713 0.945451 0.517102 -0.147426
| 0.4708 0.5358 0.4459 0.4577
|
IF_Male | 0.919904 1.249586 0.873929 0.165833 0.276725
| 0.5007 0.5921 0.4864 0.4675 0.4562
|
IFxAL | 1.544347 1.896643 1.698195 0.749943 0.766612 0.463974
| 0.4288 0.8102 0.6263 0.4231 0.4433 0.4499
|
IFxIF | 1.174352 1.551073 1.245474 0.284080 0.387302 0.058804
| 0.4204 0.5641 0.4969 0.4726 0.4657 0.4766
Col Mean-|
Row Mean | IFxAL
---------+-----------
IFxIF | -0.544580
| 0.4558
Simpson
> kruskal.test(meta_level6b$simpson.vegan ~ meta_level6b$Treatment)
Kruskal-Wallis rank sum test
data: meta_level6b$simpson.vegan by meta_level6b$Diet_Parents
Kruskal-Wallis chi-squared = 9.3077, df = 7, p-value = 0.2313
dunn.test(meta_level6b$simpson.vegan, meta_level6b$Treatment, method="bh")
Kruskal-Wallis rank sum test
data: x and group
Kruskal-Wallis chi-squared = 9.3077, df = 7, p-value = 0.23
Comparison of x by group
(Benjamini-Hochberg)
Col Mean-|
Row Mean | AL_Femal AL_Male ALxAL ALxIF IF_Femal IF_Male
---------+------------------------------------------------------------------
AL_Male | -0.621766
| 0.4154
|
ALxAL | 0.308199 1.017931
| 0.4244 0.3325
|
ALxIF | 1.120968 1.769690 1.021576
| 0.3672 0.2150 0.3581
|
IF_Femal | 0.452272 1.043778 0.229622 -0.577611
| 0.3963 0.3775 0.4407 0.3945
|
IF_Male | 0.684580 1.285906 0.495799 -0.355584 0.211867
| 0.4065 0.3473 0.3946 0.4213 0.4315
|
IFxAL | 1.770471 2.420977 1.856055 0.696797 1.173423 0.966473
| 0.2683 0.2167 0.2961 0.4252 0.3743 0.3338
|
IFxIF | 1.364254 2.049353 1.355399 0.176623 0.764550 0.534079
| 0.4025 0.2830 0.3506 0.4299 0.4149 0.3955
Col Mean-|
Row Mean | IFxAL
---------+-----------
IFxIF | -0.601055
| 0.4036
Alpha diversity (S.typhle offspring)
kruskal.test(meta_level6b_Offspr$shannon.vegan ~ meta_level6_Offspr$Diet_Parents)
Kruskal-Wallis rank sum test
data: meta_level6b_Offspr$shannon.vegan by meta_level6_Offspr$Diet_Parents
Kruskal-Wallis chi-squared = 2.5698, df = 3, p-value = 0.4628
kruskal.test(meta_level6b_Offspr$simpson.vegan ~ meta_level6_Offspr$Diet_Parents)
Kruskal-Wallis rank sum test
data: meta_level6b_Offspr$simpson.vegan by meta_level6_Offspr$Diet_Parents
Kruskal-Wallis chi-squared = 3.8294, df = 3, p-value = 0.2805

## Sheet: F) BetaDiversity
Additional file 2
Beta diversity (S.typhle parents and offspring included)
Bray-Curtis
> BC.dist_diet =vegdist(relabund_l6b, distance="bray")
> adonis2(BC.dist_diet ~ meta_level6b$Diet_Parents, permutations = 999)
Permutation test for adonis under reduced model
Terms added sequentially (first to last)
Permutation: free
Number of permutations: 999
adonis2(formula = BC.dist_diet ~ meta_level6b$Diet_Parents, permutations = 999)
Df SumOfSqs R2 F Pr(>F)
meta_level6b$Diet_Parents 7 6.780 0.19553 3.6805 0.001 ***
Residual 106 27.896 0.80447
Total 113 34.676 1.00000
> pairwise.adonis(relabund_l6b, meta_level6b$Diet_Parents)
pairs F.Model R2 p.value p.adjusted
1 AL_Male vs AL_Female 1.9733260 0.11626042 0.086 0.104695652
2 AL_Male vs ALxAL 6.5617619 0.20151741 0.001 0.002333333
3 AL_Male vs IF_Male 3.0166719 0.16743780 0.007 0.013066667
4 AL_Male vs IFxAL 6.7300740 0.20562355 0.001 0.002333333
5 AL_Male vs IF_Female 2.3495804 0.14370891 0.016 0.024888889
6 AL_Male vs IFxIF 5.8911108 0.15968917 0.001 0.002333333
7 AL_Male vs ALxIF 10.0063729 0.32271988 0.001 0.002333333
8 AL_Female vs ALxAL 6.7550268 0.20011914 0.001 0.002333333
9 AL_Female vs IF_Male 2.4222008 0.13148271 0.029 0.040000000
10 AL_Female vs IFxAL 5.9233925 0.17991440 0.001 0.002333333
11 AL_Female vs IF_Female 0.9823948 0.06146731 0.417 0.417000000
12 AL_Female vs IFxIF 5.8275917 0.15405664 0.001 0.002333333
13 AL_Female vs ALxIF 8.7955332 0.28561068 0.001 0.002333333
14 ALxAL vs IF_Male 3.5497912 0.11619690 0.001 0.002333333
15 ALxAL vs IFxAL 1.5466953 0.03911061 0.135 0.151200000
16 ALxAL vs IF_Female 3.9344371 0.13143515 0.001 0.002333333
17 ALxAL vs IFxIF 1.1464394 0.02596901 0.329 0.341185185
18 ALxAL vs ALxIF 2.0519630 0.05854060 0.045 0.057272727
19 IF_Male vs IFxAL 2.7518963 0.09249482 0.010 0.017500000
20 IF_Male vs IF_Female 1.4162436 0.08627087 0.128 0.149333333
21 IF_Male vs IFxIF 3.3975748 0.09598326 0.004 0.008000000
22 IF_Male vs ALxIF 4.7017056 0.17608260 0.001 0.002333333
23 IFxAL vs IF_Female 2.6975754 0.09400012 0.018 0.026526316
24 IFxAL vs IFxIF 1.5202303 0.03414695 0.152 0.163692308
25 IFxAL vs ALxIF 2.1303845 0.06064222 0.030 0.040000000
26 IF_Female vs IFxIF 3.4118357 0.09914716 0.002 0.004307692
27 IF_Female vs ALxIF 4.5493844 0.17806239 0.001 0.002333333
28 IFxIF vs ALxIF 2.4884351 0.06146039 0.014 0.023058824
Beta diversity (S.typhle offspring)
Bray-Curtis
> adonis2(relabund_l6b_offsp ~ meta_level6b_Offspr$Diet_Parents, permutations = 999, method = "bray")
Df SumOfSqs R2 F Pr(>F)
meta_level6b_Offspr$Diet_Parents 3 1.504 0.06535 1.7714 0.011 *
Residual 76 21.509 0.93465
Total 79 23.013 1.00000
> pairwise.adonis(relabund_l6b_offsp, meta_level6b_Offspr$Diet_Parents)
pairs F.Model R2 p.value p.adjusted
1 ALxAL vs IFxAL 1.549976 0.03919033 0.148 0.1776
2 ALxAL vs IFxIF 1.143680 0.02590814 0.322 0.3220
3 ALxAL vs ALxIF 2.044383 0.05833696 0.033 0.0660
4 IFxAL vs IFxIF 1.533463 0.03443395 0.118 0.1770
5 IFxAL vs ALxIF 2.136264 0.06079941 0.029 0.0660
6 IFxIF vs ALxIF 2.480594 0.06127859 0.010 0.0600
env_fit_diet <- envfit(BC.nmds$points, relabund_l6b, permutations = 999)
> env_fit_diet
***VECTORS
MDS1 MDS2 r2 Pr(>r)
Flavobacterium 0.85109 -0.52501 0.0578 0.044 *
Muribaculaceae 0.99490 -0.10083 0.0076 0.668
Ruminococcus 0.60973 -0.79261 0.0087 0.657
OTU-n1 0.98777 -0.15589 0.0050 0.766
OTU-n2 0.24621 -0.96922 0.0233 0.276
Pseudoalteromonas 0.66069 0.75066 0.2927 0.001 ***
OTU-n3 0.11187 -0.99372 0.0003 0.986
Clostridium_sensu_stricto_1 0.96149 -0.27485 0.0052 0.790
OTU-n4 0.98349 0.18097 0.0009 0.961
OTU-n5 -0.38047 -0.92479 0.2409 0.001 ***
OM190 -0.40809 -0.91294 0.1230 0.004 **
Faecalibaculum 0.54266 -0.83995 0.0344 0.136
Marinomonas 0.97258 0.23259 0.2198 0.001 ***
Bacteroides 0.94955 0.31363 0.0075 0.666
Lachnospiraceae_NK4A136_group 0.74431 -0.66784 0.0067 0.698
Marivita 0.00174 -1.00000 0.0093 0.622
Oleiphilus 0.94618 -0.32364 0.0510 0.056 .
Maritalea 0.90116 -0.43348 0.0803 0.013 *
Pseudohongiella 0.24825 -0.96870 0.0609 0.028 *
OM27_clade -0.08949 -0.99599 0.0254 0.227
Fluviicola -0.14529 -0.98939 0.0901 0.005 **
Neptuniibacter 0.25889 -0.96591 0.0693 0.021 *
Blautia 0.78135 0.62410 0.0113 0.541
OTU-n6 0.99964 0.02668 0.0029 0.865
Paraglaciecola 0.29242 -0.95629 0.0591 0.036 *
PB19 0.56391 -0.82583 0.0093 0.595
Stenotrophomonas 0.23704 -0.97150 0.0009 0.953
Anaerostipes 0.43628 0.89981 0.0046 0.774
Vibrio 0.07169 0.99743 0.4781 0.001 ***
Lewinella -0.45051 -0.89277 0.0802 0.010 **
Sulfitobacter -0.41917 -0.90791 0.2216 0.001 ***
Lactobacillus 0.84978 -0.52713 0.0140 0.497
Streptococcus 0.99005 0.14073 0.0329 0.178
Shewanella 0.48224 0.87604 0.0406 0.116
Yoonia-Loktanella -0.30436 -0.95256 0.0276 0.202
Marinicella 0.72511 -0.68863 0.0820 0.007 **
Alteromonas 0.34291 -0.93937 0.0213 0.318
Fulvivirga -0.47435 -0.88034 0.0135 0.486
Alistipes -0.09754 -0.99523 0.0106 0.548
Corynebacterium 0.93998 -0.34124 0.0127 0.500
Aquibacter 0.74573 -0.66625 0.0690 0.017 *
Prevotellaceae_UCG-001 0.80882 0.58806 0.0059 0.729
Brevinema -0.97652 0.21543 0.6931 0.001 ***
A4b 0.99159 -0.12938 0.0114 0.505
Phycisphaera 0.75179 -0.65941 0.0088 0.619
Dokdonia 0.14548 -0.98936 0.1727 0.001 ***
Bradymonadales -0.52978 -0.84813 0.0572 0.030 *
Reichenbachiella -0.26130 -0.96526 0.0753 0.014 *
Peredibacter -0.47817 -0.87826 0.1449 0.001 ***
Jejudonia 0.50201 -0.86486 0.0174 0.377
Alcanivorax 0.96586 0.25908 0.0119 0.524
Faecalibacterium 0.95982 0.28062 0.0056 0.735
Porticoccus 0.27856 -0.96042 0.1389 0.002 **
Vicingus -0.54154 -0.84068 0.2660 0.001 ***
Kordia 0.69366 -0.72031 0.2166 0.001 ***
Terasakiella 0.98074 -0.19534 0.0363 0.130
Mf105b01 0.95248 -0.30459 0.0456 0.065 .
Nannocystis 0.96737 -0.25339 0.0433 0.085 .
Pseudorhodobacter -0.82860 0.55984 0.0029 0.860
Cutibacterium 0.88137 0.47243 0.0216 0.330
Maribacter 0.23054 -0.97306 0.0269 0.263
OTU-n7 0.65251 -0.75778 0.0104 0.584
BD2-11_terrestrial_group 0.54840 -0.83622 0.0214 0.334
Fabibacter -0.34378 -0.93905 0.1208 0.002 **
Hydrogenophaga 0.99378 0.11132 0.0115 0.526
Halomonas 0.46943 -0.88297 0.0016 0.919
Kiloniella 0.31416 -0.94937 0.1247 0.003 **
OTU-n8 0.98510 -0.17200 0.0178 0.378
Bdellovibrio -0.13285 -0.99114 0.0660 0.023 *
Mycoplasma -0.54799 -0.83649 0.0731 0.014 *
OTU-n9 -0.65654 -0.75429 0.0590 0.030 *
NB1-j 0.64855 -0.76117 0.0233 0.271
Ralstonia 0.21077 -0.97754 0.0294 0.195
Aliikangiella 0.89665 -0.44274 0.1005 0.002 **
Turicibacter 0.93288 -0.36020 0.0089 0.617
AB1 0.02542 -0.99968 0.0145 0.462
Staphylococcus 0.86740 -0.49760 0.0216 0.277
NS7_marine_group -0.07414 -0.99725 0.0241 0.261
Acinetobacter -0.86529 -0.50127 0.0116 0.558
Cobetia 0.99576 -0.09197 0.0260 0.244
Kordiimonas 0.72332 0.69052 0.0263 0.214
BD1-7_clade 0.19563 -0.98068 0.0244 0.231
Colwellia 0.26916 0.96309 0.0522 0.070 .
Ulvibacter 0.93453 -0.35589 0.0240 0.254
Sphingorhabdus -0.48072 -0.87687 0.1031 0.003 **
Pseudomonas 0.55445 0.83222 0.0708 0.018 *
Bifidobacterium 0.30079 -0.95369 0.0088 0.628
Peptoniphilus 0.23691 0.97153 0.0064 0.715
Glaciecola -0.55336 -0.83294 0.0860 0.006 **
Ketobacter 0.82453 -0.56582 0.0667 0.019 *
PAUC26f 0.81558 -0.57864 0.0310 0.180
Neptunomonas 0.89408 -0.44791 0.0112 0.553
Milano-WF1B-44 -0.65718 -0.75374 0.0920 0.011 *
Akkermansia 0.87343 -0.48695 0.0126 0.513
NS9_marine_group 0.91916 -0.39389 0.0298 0.200
Romboutsia 0.96738 -0.25334 0.0174 0.385
Roseburia 0.97420 0.22569 0.0061 0.740
Hyphomonas -0.22283 -0.97486 0.1159 0.001 ***
Spongiivirga -0.51414 -0.85770 0.2441 0.001 ***
KI89A_clade 0.88580 -0.46407 0.0297 0.180
OM60(NOR5)_clade 0.17597 -0.98440 0.0250 0.230
Limibaculum 0.77958 -0.62630 0.0392 0.120
Portibacter -0.39720 -0.91773 0.0519 0.056 .
NS3a_marine_group -0.18036 -0.98360 0.0293 0.187
OTU-n10 -0.37013 -0.92898 0.2764 0.001 ***
Sva0996_marine_group -0.42734 -0.90409 0.0189 0.322
Woeseia 0.39442 -0.91893 0.0545 0.044 *
Psychrobacter 0.10508 -0.99446 0.0104 0.547
Schleiferia -0.00164 -1.00000 0.0390 0.102
SM1A02 0.04045 -0.99918 0.0497 0.054 .
Hyphobacterium -0.26133 -0.96525 0.0650 0.028 *
Algisphaera 0.84988 -0.52698 0.0540 0.043 *
Pseudarcobacter -0.04569 -0.99896 0.0324 0.145
OTU-n11 0.46971 -0.88282 0.0481 0.047 *
SM2D12 -0.37748 -0.92602 0.0910 0.005 **
Halioxenophilus 0.96598 -0.25860 0.0677 0.020 *
Ekhidna 0.75804 -0.65221 0.1223 0.002 **
Marinobacter 0.10789 -0.99416 0.0486 0.066 .
Hellea 0.85466 -0.51919 0.0786 0.011 *
Nonlabens 0.98242 0.18667 0.0543 0.046 *
Silicimonas 0.46079 -0.88751 0.0068 0.693
Crocinitomix 0.00868 -0.99996 0.0598 0.026 *
Oceaniserpentilla 0.64793 0.76170 0.1414 0.001 ***
Thalassotalea 0.97400 0.22656 0.0270 0.223
Psychroserpens 0.02592 -0.99966 0.0438 0.088 .
Paracoccus -0.22220 -0.97500 0.0264 0.214
Moritella -0.24936 0.96841 0.0310 0.177
Anaerococcus 0.46966 0.88285 0.0007 0.962
Owenweeksia -0.29275 -0.95619 0.0682 0.019 *
Babeliales 0.82230 -0.56905 0.0386 0.115
JGI_0000069-P22 0.50111 0.86538 0.1312 0.001 ***
Motilimonas 0.04653 0.99892 0.0444 0.108
Croceitalea 0.69530 -0.71872 0.0213 0.317
Altererythrobacter -0.42377 -0.90577 0.0429 0.077 .
Legionella -0.70512 0.70909 0.0177 0.377
bacteriap25 -0.33498 -0.94223 0.0075 0.665
Hoeflea -0.00494 -0.99999 0.0947 0.003 **
Litoreibacter -0.38777 -0.92175 0.1988 0.001 ***
Candidatus_Kaiserbacteria 0.72051 -0.69345 0.0915 0.005 **
OTU-n12 0.25242 -0.96762 0.0250 0.253
Haliea -0.47623 -0.87932 0.0527 0.040 *
Erythrobacter -0.44683 -0.89462 0.1180 0.001 ***
Subsaxibacter 0.96449 -0.26410 0.0432 0.086 .
Polaribacter 0.98543 -0.17005 0.0344 0.158
OTU-n13 0.54415 -0.83899 0.0266 0.225
37-13 0.99925 0.03881 0.0406 0.094 .
OTU-n14 -0.42553 -0.90494 0.0585 0.037 *
Methylotenera -0.55309 -0.83312 0.0595 0.037 *
Oceanobacter 0.41136 0.91147 0.0243 0.262
Aureispira 0.09579 -0.99540 0.0150 0.442
Bernardetia 0.81740 0.57607 0.0102 0.571
Absconditabacteriales_(SR1) 0.80353 -0.59526 0.0172 0.384
Defluviimonas -0.57440 -0.81857 0.1292 0.001 ***
NS11-12_marine_group 0.28200 -0.95941 0.0111 0.542
Rhodobacteraceae -0.60457 -0.79655 0.0662 0.017 *
Halobacteriovorax 0.76197 0.64762 0.0500 0.068 .
Microscilla 0.61653 0.78734 0.0508 0.075 .
HglApr721 0.68407 -0.72942 0.0220 0.295
Enhydrobacter 0.98673 0.16239 0.0315 0.181
Falsirhodobacter 0.14769 -0.98903 0.0245 0.245
P3OB-42 0.76077 -0.64902 0.0381 0.110
Leisingera 0.76265 -0.64681 0.0389 0.130
---
Signif. codes: 0 ‘***’ 0.001 ‘**’ 0.01 ‘*’ 0.05 ‘.’ 0.1 ‘ ’ 1
Permutation: free
Number of permutations: 999
UniFrac Beta diversity (S.typhle parents and offspring included)
Unweighted Unifrac
UU <- distance(physeq, method="unifrac", weighted=FALSE)
adonis2(UU ~ meta2$Diet_Parents, data = meta2, permutations = 999)
Df SumOfSqs R2 F Pr(>F)
Model 7 1.1723 0.06239 1.0076 0.432
Residual 106 17.6173 0.93761
Total 113 18.7895 1.00000
Weighted Unifrac
WU <- distance(physeq, method="unifrac", weighted=TRUE)
adonis2(WU_genus ~ meta2$Diet_Parents, data = meta2, permutations = 999)
Df SumOfSqs R2 F Pr(>F)
Model 7 1.7748 0.0825 1.3616 0.1
Residual 106 19.7384 0.9175
Total 113 21.5132 1.0000
