# Supplementary material for: Parental fasting effects on offspring immune gene expression, epigenetic patterns, and gut microbiota in a species with male pregnancy (Syngnathus typhle)
Source: BMC Biol. 2026 Jan 14;24:24. doi: 10.1186/s12915-026-02509-7 (PMC12849595; doi:10.1186/s12915-026-02509-7)
Supplement: Supplementary file 3 — Additional file 3: Parental morphological measurements, including weight, total body length, condition index, and fat content, for both males and females across all treatment groups. Offspring morphological measurements of 5 individuals per family, including weight, total body length, condition index, and fat content, right after birth [file 12915_2026_2509_MOESM3_ESM.xlsx]

## Sheet: Parent_Styphle
Additional file 3
Parental morphological measurements, including weight (g), total body length (cm), condition index (K), and fat content, for both males and females across all treatment groups.
ID	sex	Tank_before	treatment	crosstreatment	start_length(cm)	end_length(cm)	start_weig(g)	end_weight(g)	K_start	K_end	fat_before	fat_after	fat_content_absolute(mg)
A02	male	A06	AL	ALxIF	12.5	14.7	0.77	1.45	0.039424	0.0456474	15.6	12.7	2.9
A02	female	A07	IF	ALxIF	13.5	14	0.95	0.89	0.038612	0.0324344	49.4	46.1	3.3
A03	male	A12	IF	IFxAL	12.5	12.8	0.92	0.82	0.047104	0.0391006	5.1	5.1	0
A03	female	A15	AL	IFxAL	12.1	12.7	0.68	0.73	0.0383842	0.0356379	25.5	23.6	1.9
A04	male	A17	AL	ALxAL	10.7	11.1	0.54	0.56	0.0440801	0.0409467	6.1	5.8	0.3
A04	female	B07	AL	ALxAL	11.4	11.2	0.64	0.65	0.0431982	0.0462657	48.3	44.5	3.8
A05	male	A18	IF	IFxIF	11.9	13.2	0.69	0.79	0.0409457	0.0343483	5.4	5.3	0.1
A05	female	A09	IF	IFxIF	12.8	13.2	0.88	0.74	0.0419617	0.0321744	33.4	31.1	2.3
A07	male	B09	AL	ALxIF	12.7	13.5	0.92	0.91	0.0449135	0.0369862	10.7	9.9	0.8
A07	female	A09	IF	ALxIF	11.6	12.6	0.6	0.6	0.0384395	0.0299944	22	21.6	0.4
A08	male	A08	AL	ALxAL	10.2	13	0.46	0.9	0.0433468	0.040965	8.6	7.2	1.4
A08	female	B14	AL	ALxAL	12.6	13.4	0.84	0.75	0.0419921	0.0311707	12.5	11.1	1.4
A09	male	A16	IF	IFxIF	12	13.7	0.73	1.08	0.0422454	0.0420012	11.8	9.2	2.6
A09	female	A03	IF	IFxIF	11.6	12.6	0.73	0.8	0.046768	0.0399925	59.7	55.3	4.4
A11	male	A04	AL	ALxAL	13.8	15	1.01	1.21	0.0384312	0.0358519	12.8	9.9	2.9
A11	female	A15	AL	ALxAL	14	14.7	1.27	1.41	0.0462828	0.0443882	154.6	149	5.6
A12	male	A16	IF	IFxIF	11.7	12.6	0.7	0.59	0.0437059	0.0294945	5.8	5.6	0.2
A12	female	A05	IF	IFxIF	11.7	12.7	0.55	0.57	0.0343404	0.0278268	16.2	14.6	1.6
A14	male	A04	AL	ALxIF	12.2	13.9	0.78	1.01	0.0429551	0.0376077	12.7	9.1	3.6
A14	female	A09	IF	ALxIF	12.6	12.6	0.89	0.65	0.0444916	0.0324939	17	16.8	0.2
A18	male	A06	AL	ALxAL	9.6	12.7	0.45	0.94	0.0508626	0.0458899	13.7	9.5	4.2
A18	female	A15	AL	ALxAL	12.7	14	0.89	1.16	0.0434489	0.0422741	112.7	99.8	12.9
B05	male	A10	IF	IFxAL	12.8	13.2	0.91	0.93	0.0433922	0.0404353	8.6	8.6	0
B05	female	B18	AL	IFxAL	11.3	12.6	0.68	0.83	0.0471274	0.0414922	56.9	54.2	2.7
B08	male	B05	AL	ALxAL	12	13.4	0.62	0.94	0.0358796	0.0390673	9.5	7.1	2.4
B08	female	B14	AL	ALxAL	10.4	12.7	0.56	0.89	0.0497838	0.0434489	93.8	82.4	11.4
B09	male	B17	IF	IFxAL	12.1	13.2	0.75	0.93	0.0423355	0.0404353	7.9	6.9	1
B09	female	B18	AL	IFxAL	12.7	14.4	0.86	1.28	0.0419843	0.0428669	18.9	18.2	0.7
B13	male	A14	IF	IFxIF	12.5	12.5	0.88	0.72	0.045056	0.036864	3.5	3.4	0.1
B13	female	A05	IF	IFxIF	12	12	0.71	0.59	0.041088	0.0341435	28.1	26.2	1.9
B16	male	A12	IF	IFxAL	12.5	15.7	0.92	1.36	0.047104	0.0351431	11.6	10.6	1
B16	female	A11	AL	IFxAL	19.5	19.5	2.82	2.51	0.0380317	0.0338509	118.7	110.1	8.6
B17	male	A10	IF	IFxIF	19	19.8	2	2.3	0.0291588	0.02963	21.2	21	0.2
B17	female	A01	IF	IFxIF	20	20.2	3.09	2.75	0.038625	0.033364	189.7	180.6	9.1
B18	male	B05	AL	ALxIF	11.4	15.2	0.56	1.34	0.0377984	0.038157	27.8	22.5	5.3
B18	female	B06	IF	ALxIF	10.6	11.6	0.58	0.66	0.0486979	0.0422834	21.3	20	1.3

## Sheet: Offspring_Styphle
Additional file 3
Offspring morphological measurements of 5 individuals per family (ID), including weight (mg), total body length (mm), condition index (K), and fat content, right after birth.
Column1	Column2	Column3	Column32	Column4	Days in gestation
ID	crosstreatment	size(mm)	K	weight(mg)	Days in gestation
A02_1	ALxIF	19.26	0.0685847	4.9	20
A02_2	ALxIF	17.93	0.0780677	4.5	20
A02_3	ALxIF	19.32	0.0748811	5.4	20
A02_4	ALxIF	18.67	0.081441	5.3	20
A02_5	ALxIF	19.6	0.0717176	5.4	20
A03_1	IFxAL	24.95	0.0366998	5.7	25
A03_2	IFxAL	25.79	0.0396419	6.8	25
A03_3	IFxAL	27.25	0.0390416	7.9	25
A03_4	IFxAL	25.62	0.0434096	7.3	25
A03_5	IFxAL	25	0.03776	5.9	25
A04_1	ALxAL	22.85	0.0410712	4.9	24
A04_2	ALxAL	23.97	0.0392094	5.4	24
A04_3	ALxAL	NA	#VALUE!	NA
A04_4	ALxAL	NA	#VALUE!	NA
A04_5	ALxAL	NA	#VALUE!	NA
A05_1	IFxIF	24.85	0.0410546	6.3	20
A05_2	IFxIF	23.84	0.0450206	6.1	20
A05_3	IFxIF	25.83	0.0359765	6.2	20
A05_4	IFxIF	25.26	0.0390877	6.3	20
A05_5	IFxIF	22.5	0.0438957	5	20
A07_1	ALxIF	28.1	0.0392103	8.7	25
A07_2	ALxIF	24.6	0.0409755	6.1	25
A07_3	ALxIF	25.09	0.0386214	6.1	25
A07_4	ALxIF	25.83	0.0330751	5.7	25
A07_5	ALxIF	24.82	0.0379335	5.8	25
A08_1	ALxAL	18.6	0.0885801	5.7	22
A08_2	ALxAL	22.49	0.0536243	6.1	22
A08_3	ALxAL	23.29	0.053827	6.8	22
A08_4	ALxAL	23.9	0.0446824	6.1	22
A08_5	ALxAL	24.1	0.0500089	7	22
A09_1	IFxIF	20.25	0.0638265	5.3	22
A09_2	IFxIF	21.52	0.0571937	5.7	22
A09_3	IFxIF	19.85	0.0613705	4.8	22
A09_4	IFxIF	24.5	0.0414793	6.1	22
A09_5	IFxIF	24.29	0.0432623	6.2	22
A11_1	ALxAL	17.83	0.0846812	4.8	21
A11_2	ALxAL	19.39	0.0877903	6.4	21
A11_3	ALxAL	18.15	0.0903158	5.4	21
A11_4	ALxAL	20.81	0.0676883	6.1	21
A11_5	ALxAL	20.44	0.0585501	5	21
A12_1	IFxIF	22.85	0.0385566	4.6	25
A12_2	IFxIF	17.19	0.0728407	3.7	25
A12_3	IFxIF	19.87	0.0522625	4.1	25
A12_4	IFxIF	17.34	0.0786387	4.1	25
A12_5	IFxIF	23.55	0.0382822	5	25
A14_1	ALxIF	26.2	0.0339177	6.1	26
A14_2	ALxIF	24.39	0.0399754	5.8	26
A14_3	ALxIF	25.54	0.0360154	6	26
A14_4	ALxIF	25.56	0.0365298	6.1	26
A14_5	ALxIF	26.69	0.0336616	6.4	26
A18_1	ALxAL	21.41	0.0580798	5.7	22
A18_2	ALxAL	23.34	0.0448304	5.7	22
A18_3	ALxAL	24.57	0.0411258	6.1	22
A18_4	ALxAL	NA	#VALUE!	NA
A18_5	ALxAL	NA	#VALUE!	NA
B05_1	IFxAL	17	0.0854875	4.2	20
B05_2	IFxAL	20.37	0.0627051	5.3	20
B05_3	IFxAL	21.56	0.0558781	5.6	20
B05_4	IFxAL	19.28	0.0823248	5.9	20
B05_5	IFxAL	19.39	0.0754448	5.5	20
B08_1	ALxAL	16.21	0.0727801	3.1	20
B08_2	ALxAL	20.77	0.0624998	5.6	20
B08_3	ALxAL	18.6	0.0730397	4.7	20
B08_4	ALxAL	19.74	0.0611021	4.7	20
B08_5	ALxAL	18.97	0.065919	4.5	20
B09_1	IFxAL	18.06	0.047534	2.8	20
B09_2	IFxAL	20.74	0.0694969	6.2	20
B09_3	IFxAL	19.24	0.0758191	5.4	20
B09_4	IFxAL	19.72	0.0625922	4.8	20
B09_5	IFxAL	18.18	0.079884	4.8	20
B13_1	IFxIF	22.02	0.0449562	4.8	22
B13_2	IFxIF	16.59	0.0854133	3.9	22
B13_3	IFxIF	17.56	0.0812604	4.4	22
B13_4	IFxIF	21.28	0.0549998	5.3	22
B13_5	IFxIF	23.5	0.036986	4.8	22
B16_1	IFxAL	17.69	0.111997	6.2	23
B16_2	IFxAL	22.3	0.0559084	6.2	23
B16_3	IFxAL	25.3	0.0432251	7	23
B16_4	IFxAL	24.87	0.0461563	7.1	23
B16_5	IFxAL	24.47	0.048457	7.1	23
B17_1	IFxIF	17.14	0.0695081	3.5	21
B17_2	IFxIF	19.77	0.0608244	4.7	21
B17_3	IFxIF	21.05	0.0686157	6.4	21
B17_4	IFxIF	20.33	0.0559353	4.7	21
B17_5	IFxIF	21.6	0.0595374	6	21
B18_1	ALxIF	19.73	0.0637991	4.9	24
B18_2	ALxIF	NA	#VALUE!	NA
B18_3	ALxIF	NA	#VALUE!	NA
B18_4	ALxIF	NA	#VALUE!	NA
B18_5	ALxIF	NA	#VALUE!	NA
