# Supplementary material for: Parental fasting effects on offspring immune gene expression, epigenetic patterns, and gut microbiota in a species with male pregnancy (Syngnathus typhle)
Source: BMC Biol. 2026 Jan 14;24:24. doi: 10.1186/s12915-026-02509-7 (PMC12849595; doi:10.1186/s12915-026-02509-7)
Supplement: Supplementary file 6 — Additional file 6: 16S rRNA sequencing count data at the genus level, used for downstream analysis [file 12915_2026_2509_MOESM6_ESM.xlsx]

## Sheet: Genus_level_counts
Additional file 6
16S rRNA sequencing count data at the genus level, used for downstream analysis.
Rows contain sample IDs from the sequencing center, and columns represent bacterial genera. For the complete raw ASV dataset, please visit the NCBI Sequence Read Archive (SRA) under BioProject ID PRJNA1270975.
index	d__Bacteria;p__Bacteroidota;c__Bacteroidia;o__Flavobacteriales;f__Flavobacteriaceae;g__Flavobacterium	d__Bacteria;p__Actinobacteriota;c__Actinobacteria;o__Micrococcales;f__Microbacteriaceae;g__Rathayibacter	d__Bacteria;p__Firmicutes;c__Clostridia;__;__;__	d__Bacteria;p__Firmicutes;c__Clostridia;o__Oscillospirales;f__Ruminococcaceae;g__Incertae_Sedis	d__Bacteria;p__Bacteroidota;c__Bacteroidia;o__Bacteroidales;f__Muribaculaceae;g__Muribaculaceae	d__Bacteria;p__Firmicutes;c__Clostridia;o__Oscillospirales;f__Ruminococcaceae;g__Ruminococcus	d__Bacteria;p__Firmicutes;c__Clostridia;o__Lachnospirales;f__Lachnospiraceae;__	d__Bacteria;p__Proteobacteria;c__Gammaproteobacteria;o__Oceanospirillales;f__Saccharospirillaceae;g__Oleispira	d__Bacteria;p__Planctomycetota;__;__;__;__	d__Bacteria;p__Proteobacteria;c__Gammaproteobacteria;o__Coxiellales;f__Coxiellaceae;g__Coxiella	d__Bacteria;p__Proteobacteria;c__Gammaproteobacteria;o__Alteromonadales;f__Alteromonadaceae;__	d__Bacteria;p__Proteobacteria;c__Gammaproteobacteria;o__Alteromonadales;f__Pseudoalteromonadaceae;g__Pseudoalteromonas	d__Bacteria;p__Patescibacteria;c__Saccharimonadia;o__Saccharimonadales;f__Saccharimonadales;g__Saccharimonadales	d__Bacteria;p__Firmicutes;c__Clostridia;o__Peptostreptococcales-Tissierellales;f__Peptostreptococcaceae;__	d__Bacteria;p__Planctomycetota;c__Phycisphaerae;o__Phycisphaerales;f__Phycisphaeraceae;g__uncultured	d__Bacteria;p__Firmicutes;c__Clostridia;o__Clostridiales;f__Clostridiaceae;g__Clostridium_sensu_stricto_1	d__Bacteria;p__Bacteroidota;c__Bacteroidia;o__Flavobacteriales;f__Flavobacteriaceae;__	d__Bacteria;p__Proteobacteria;c__Alphaproteobacteria;o__Rhodobacterales;f__Rhodobacteraceae;__	d__Bacteria;p__Planctomycetota;c__OM190;o__OM190;f__OM190;g__OM190	d__Bacteria;p__Firmicutes;c__Bacilli;o__Erysipelotrichales;f__Erysipelotrichaceae;g__Faecalibaculum	d__Bacteria;p__Bdellovibrionota;c__Oligoflexia;o__Oligoflexales;f__uncultured;g__uncultured	d__Bacteria;p__Proteobacteria;c__Gammaproteobacteria;o__Oceanospirillales;f__Marinomonadaceae;g__Marinomonas	d__Bacteria;p__Proteobacteria;c__Gammaproteobacteria;o__Vibrionales;f__Vibrionaceae;g__Photobacterium	d__Bacteria;p__Bacteroidota;c__Bacteroidia;o__Bacteroidales;f__Bacteroidaceae;g__Bacteroides	d__Bacteria;p__Proteobacteria;c__Gammaproteobacteria;o__Chromatiales;f__Chromatiaceae;__	d__Bacteria;p__Bacteroidota;c__Bacteroidia;o__Flavobacteriales;f__Flavobacteriaceae;g__Salinimicrobium	d__Bacteria;p__Firmicutes;c__Clostridia;o__Lachnospirales;f__Lachnospiraceae;g__Lachnospiraceae_NK4A136_group	d__Bacteria;p__Desulfobacterota;c__Desulfovibrionia;o__Desulfovibrionales;f__Desulfovibrionaceae;g__uncultured	d__Bacteria;p__Proteobacteria;c__Alphaproteobacteria;o__Rhodobacterales;f__Rhodobacteraceae;g__Marivita	d__Bacteria;p__Proteobacteria;c__Gammaproteobacteria;o__Oceanospirillales;f__Oleiphilaceae;g__Oleiphilus	d__Bacteria;p__Proteobacteria;c__Alphaproteobacteria;o__Rhizobiales;f__Devosiaceae;g__Maritalea	d__Bacteria;p__Bacteroidota;c__Bacteroidia;o__Chitinophagales;f__Saprospiraceae;g__uncultured	d__Bacteria;p__Proteobacteria;c__Alphaproteobacteria;o__Rhodobacterales;f__Rhodobacteraceae;g__Profundibacterium	d__Bacteria;p__Firmicutes;c__Clostridia;o__Lachnospirales;f__Lachnospiraceae;g__uncultured	d__Bacteria;p__Verrucomicrobiota;c__Verrucomicrobiae;o__Verrucomicrobiales;f__Verrucomicrobiaceae;g__uncultured	d__Bacteria;p__Proteobacteria;c__Gammaproteobacteria;o__Oceanospirillales;f__Pseudohongiellaceae;g__Pseudohongiella	d__Bacteria;p__Proteobacteria;c__Gammaproteobacteria;o__Steroidobacterales;f__Steroidobacteraceae;g__uncultured	d__Bacteria;p__Bdellovibrionota;c__Bdellovibrionia;o__Bdellovibrionales;f__Bdellovibrionaceae;g__OM27_clade	d__Bacteria;p__Proteobacteria;c__Gammaproteobacteria;o__Cellvibrionales;f__Cellvibrionaceae;g__Simiduia	d__Bacteria;p__Firmicutes;c__Clostridia;o__Peptostreptococcales-Tissierellales;f__Peptostreptococcales-Tissierellales;g__Ezakiella	d__Bacteria;p__Bacteroidota;c__Bacteroidia;o__Flavobacteriales;f__Crocinitomicaceae;g__Fluviicola	d__Bacteria;p__Proteobacteria;c__Gammaproteobacteria;o__Oceanospirillales;f__Nitrincolaceae;g__Neptuniibacter	d__Bacteria;p__Proteobacteria;c__Gammaproteobacteria;o__Alteromonadales;f__Idiomarinaceae;g__Idiomarina	d__Bacteria;p__Actinobacteriota;c__Coriobacteriia;o__Coriobacteriales;f__Coriobacteriales_Incertae_Sedis;g__uncultured	d__Bacteria;p__Firmicutes;c__Clostridia;o__Lachnospirales;f__Lachnospiraceae;g__Blautia	d__Bacteria;__;__;__;__;__	d__Bacteria;p__Bdellovibrionota;c__Bdellovibrionia;o__Bacteriovoracales;f__Bacteriovoracaceae;g__uncultured	d__Bacteria;p__Proteobacteria;c__Gammaproteobacteria;o__Alteromonadales;f__Alteromonadaceae;g__Paraglaciecola	d__Bacteria;p__Desulfobacterota;c__Desulfuromonadia;o__PB19;f__PB19;g__PB19
231200000024-DS1_23Dez24-DL001	400	0	0	0	410	0	640	0	0	0	0	1290	0	0	0	0	0	50740	10830	0	0	710	0	0	0	0	120	0	260	90	470	3830	0	0	0	1450	0	700	0	0	1630	150	0	0	330	50	510	0	800
231200000024-DS10_23Dez24-DL010	0	0	330	0	310	670	270	0	0	0	0	420	0	0	0	0	0	11340	5090	210	0	0	0	420	0	0	460	0	740	70	50	1840	0	0	0	540	0	1140	0	50	140	820	0	0	610	0	200	0	610
231200000024-DS100_23Dez24-DL100	850	0	0	0	510	290	0	0	0	90	260	228500	0	0	130	0	0	7710	2640	0	11400	8500	0	680	0	0	0	0	0	860	2130	1790	0	0	0	1650	0	190	0	0	340	0	0	0	0	90	0	0	1250
231200000024-DS101_23Dez24-DL101	1740	0	140	0	100	0	0	0	0	0	0	163580	0	0	0	200	990	13350	2600	0	44790	25950	0	270	0	0	0	0	0	2400	4450	10290	0	120	0	1510	0	260	0	0	70	0	0	0	0	0	0	0	1090
231200000024-DS102_23Dez24-DL102	230	0	0	0	1570	0	0	0	0	0	470	229360	0	0	0	0	900	26830	1200	0	34130	28690	0	0	0	0	0	0	0	2940	2510	730	0	0	0	2300	0	190	0	0	0	0	0	0	700	160	150	0	1580
231200000024-DS103_23Dez24-DL103	540	0	0	0	0	50	950	0	0	0	0	73110	0	0	0	0	340	2530	1240	0	1310	4360	0	950	0	0	0	0	0	210	940	3830	0	550	0	750	0	0	0	0	0	0	0	0	420	0	0	0	1800
231200000024-DS105_23Dez24-DL105	0	0	370	0	0	80	390	0	0	0	250	1320	0	0	0	0	0	9870	5740	0	0	0	0	430	0	0	290	0	0	0	0	1690	0	0	0	690	0	170	0	0	0	660	340	0	260	180	0	0	370
231200000024-DS106_23Dez24-DL106	0	0	0	0	1090	270	750	280	0	0	0	7070	0	0	190	0	0	51840	4630	840	480	60	0	0	0	0	1280	0	4960	310	480	1910	0	0	0	5090	0	4430	0	0	2310	470	120	0	340	1470	0	0	730
231200000024-DS108_23Dez24-DL108	0	0	0	0	0	0	0	60	0	0	0	385340	0	0	0	0	0	220	0	0	400	7440	0	0	0	0	0	0	0	60	0	40	0	0	0	0	0	0	0	0	0	0	0	0	0	0	0	0	0
231200000024-DS109_23Dez24-DL109	2550	0	0	140	0	0	0	0	0	0	0	78790	0	0	0	100	0	1280	1160	0	2110	309950	0	70	0	0	80	0	0	210	870	1690	0	0	0	170	0	140	0	0	0	0	0	0	0	0	0	100	540
231200000024-DS11_23Dez24-DL011	2330	0	320	0	270	170	430	0	0	0	210	115900	0	260	30	0	0	5490	2780	0	570	1930	70	0	0	0	160	0	750	0	1650	5060	0	0	0	1210	0	500	0	0	0	430	0	0	210	0	0	0	520
231200000024-DS110_23Dez24-DL110	340	0	0	0	300	90	550	0	0	0	40	72080	0	0	0	0	80	29280	1710	0	2770	6870	0	0	0	0	230	0	0	630	660	780	0	0	0	2070	0	180	0	0	160	0	120	0	0	0	0	0	1030
231200000024-DS111_23Dez24-DL111	2510	0	0	0	280	0	80	0	0	0	0	56940	0	0	0	320	0	7170	1330	0	1030	313830	0	430	0	0	220	110	0	700	710	4400	0	60	0	910	0	40	0	0	0	50	50	0	250	0	110	100	1430
231200000024-DS112_23Dez24-DL112	3470	0	0	0	1230	110	1170	0	0	0	160	16420	310	0	0	0	0	0	100	0	0	776380	0	0	0	0	670	0	0	0	0	570	0	0	0	120	0	0	0	0	0	160	0	0	210	0	0	0	0
231200000024-DS115_23Dez24-DL115	90	0	0	0	210	130	130	0	0	0	0	119410	0	0	0	0	0	12550	280	0	0	15360	0	130	0	0	40	0	0	0	0	2040	0	0	0	0	0	0	0	0	0	420	140	0	150	0	130	70	0
231200000024-DS116_23Dez24-DL116	580	0	0	0	0	0	0	130	0	0	130	12770	0	0	0	0	0	70150	4950	0	1030	400	0	510	0	0	300	0	4720	0	1230	5130	0	180	0	330	0	3390	140	0	30	390	0	0	0	160	760	0	0
231200000024-DS117_23Dez24-DL117	680	0	0	0	260	0	0	0	0	0	270	35360	190	0	170	0	100	13220	480	80	8170	340	0	0	0	0	0	0	0	720	5230	8680	0	170	0	1200	0	350	0	0	0	6790	0	0	100	0	0	140	530
231200000024-DS118_23Dez24-DL118	160	0	0	0	260	0	0	0	0	0	0	54320	430	0	140	0	0	8420	740	0	2410	1620	0	160	0	0	0	0	280	140	3060	5290	120	0	0	470	0	0	0	0	0	1650	0	0	0	80	560	0	1190
231200000024-DS119_23Dez24-DL119	0	0	0	0	370	540	1140	0	0	0	0	99460	110	0	0	650	950	10190	1920	0	2010	2160	0	1210	0	0	0	0	300	840	4720	4090	0	0	0	960	0	1820	0	0	0	2040	350	0	0	190	260	0	1870
231200000024-DS12_23Dez24-DL012	440	0	0	160	1310	170	550	0	0	0	0	36520	0	120	0	320	0	720	280	470	70	360	730	500	0	0	500	0	1840	130	420	950	0	170	0	40	0	320	0	0	0	590	0	0	420	0	50	0	0
231200000024-DS120_23Dez24-DL120	620	0	130	0	580	0	160	230	0	0	600	42650	0	0	0	0	20	10720	480	0	440	220	0	400	0	100	230	0	0	530	4970	4210	0	160	250	790	0	710	0	0	0	2380	0	0	60	210	0	0	1090
231200000024-DS121_23Dez24-DL121	110	0	0	0	750	330	610	0	0	0	0	22030	0	0	220	0	0	2360	560	0	310	780	230	450	0	0	260	0	0	1070	3280	3470	0	0	0	1360	0	180	0	0	260	500	0	0	0	0	0	210	2660
231200000024-DS124_23Dez24-DL124	0	0	0	0	130	0	0	0	0	0	0	480	0	170	0	60	2800	13140	3040	0	0	0	0	0	0	0	0	0	0	0	0	2040	0	0	0	40	0	50	0	0	240	370	0	0	0	30	30	0	110
231200000024-DS125_23Dez24-DL125	980	0	0	0	450	0	600	0	0	0	610	1230	0	0	0	1100	0	24300	1770	0	0	0	0	1010	0	0	520	0	1560	0	500	3360	0	0	0	2320	0	1610	0	0	0	2040	0	0	410	0	180	420	0
231200000024-DS126_23Dez24-DL126	7060	0	0	0	510	0	210	0	0	20	0	104080	0	0	0	0	0	720	210	0	650	247530	0	0	0	0	330	0	0	0	1420	6930	0	0	0	560	0	670	0	0	0	300	0	0	150	50	470	300	110
231200000024-DS127_23Dez24-DL127	2120	0	370	0	480	670	1390	0	0	0	0	54640	90	0	0	0	0	1550	600	0	6720	9040	0	390	0	0	160	0	0	430	4180	18220	0	200	0	640	0	570	0	0	400	140	220	0	240	0	1270	290	1520
231200000024-DS128_23Dez24-DL128	3550	0	0	0	490	730	370	0	0	0	170	15740	270	0	0	330	0	2980	580	0	860	42970	720	0	0	0	0	0	0	180	2320	5830	0	0	300	1060	0	250	0	0	470	1430	0	0	0	600	1390	340	260
231200000024-DS129_23Dez24-DL129	4460	0	0	0	650	460	720	0	0	0	0	20030	530	0	0	0	700	1440	540	0	760	4520	0	270	0	0	450	0	0	750	1160	16890	0	0	0	1250	0	200	0	0	0	590	0	0	130	0	710	0	1010
231200000024-DS13_23Dez24-DL013	380	0	0	0	180	0	0	40	0	0	140	37270	0	0	30	60	0	1160	480	70	80	440	2860	0	0	0	0	0	140	0	320	880	0	0	0	80	0	140	0	0	0	0	0	0	0	0	90	0	50
231200000024-DS130_23Dez24-DL130	700	0	0	0	810	0	340	0	0	0	330	21420	330	270	0	290	0	3950	860	310	0	7810	0	0	0	0	0	0	0	910	2760	7020	0	0	0	2660	210	170	0	0	0	0	0	0	0	0	640	0	750
231200000024-DS134_23Dez24-DL134	640	0	0	0	900	0	1480	0	0	0	500	440	0	460	0	0	0	16220	2240	0	0	550	0	700	0	0	0	470	490	0	0	1630	0	370	0	1350	0	0	0	0	0	1190	0	0	0	0	0	680	0
231200000024-DS135_23Dez24-DL135	0	0	0	0	0	0	0	0	0	0	0	67550	0	0	0	0	0	80	0	0	250	230610	0	0	0	0	0	0	0	0	0	0	0	0	0	90	0	0	0	0	0	0	0	0	0	0	30	40	0
231200000024-DS136_23Dez24-DL136	750	0	0	0	0	0	50	0	0	0	0	310900	0	0	20	50	0	1150	160	0	1560	170520	0	0	0	0	0	0	0	0	130	2210	0	0	0	280	0	30	0	0	0	140	0	0	0	0	240	40	150
231200000024-DS137_23Dez24-DL137	470	0	0	0	0	0	0	0	0	0	30	194870	0	0	0	0	0	3340	460	0	25830	34030	0	0	0	0	30	40	0	430	810	4600	0	0	0	870	0	0	0	0	0	460	0	0	0	0	0	0	70
231200000024-DS138_23Dez24-DL138	43280	0	0	0	480	0	420	130	0	0	130	65110	0	0	0	170	300	30560	1540	0	9370	91040	0	0	0	0	240	0	0	1800	1700	9160	0	0	0	620	0	760	0	100	4450	1800	0	0	260	260	160	110	60
231200000024-DS139_23Dez24-DL139	1190	0	0	0	60	0	1200	0	0	0	530	139380	0	0	0	0	0	5410	440	0	5070	29010	0	0	160	0	0	0	90	1720	1290	3820	0	370	0	2380	0	0	0	0	0	740	0	0	0	350	0	0	0
231200000024-DS14_23Dez24-DL014	330	0	0	0	130	40	0	0	0	0	0	23510	0	0	0	0	0	1290	240	80	150	160	2200	0	0	0	0	0	100	0	170	480	0	0	0	0	0	40	0	0	0	0	0	0	190	0	100	0	0
231200000024-DS140_23Dez24-DL140	340	0	0	0	0	0	0	100	0	0	0	306860	0	0	0	0	110	460	0	0	2700	9960	0	0	0	0	0	0	0	0	110	1100	0	0	0	0	0	0	0	0	0	40	0	0	0	0	0	0	300
231200000024-DS15_23Dez24-DL015	7490	0	0	0	320	30	1340	0	0	0	0	216220	0	0	0	0	0	860	800	0	2510	19610	0	310	0	0	0	0	1720	1660	800	910	0	0	0	0	0	0	0	0	470	0	0	0	300	0	0	0	1190
231200000024-DS17_23Dez24-DL017	0	0	0	0	130	0	380	0	0	0	0	180	0	0	0	0	100	14420	940	180	0	0	0	0	0	0	230	0	770	0	0	780	0	0	0	80	0	0	0	0	320	60	0	0	0	0	0	0	120
231200000024-DS18_23Dez24-DL018	90	0	0	0	110	0	790	410	0	230	0	4060	0	0	0	0	0	35670	8760	940	230	60	0	0	0	0	360	0	3990	50	0	10140	0	0	0	670	0	3110	0	0	0	0	0	0	330	990	190	110	3560
231200000024-DS19_23Dez24-DL019	69480	0	0	0	300	0	710	0	0	0	0	22860	0	160	150	0	540	5380	2820	210	350	440	0	70	0	0	0	0	1490	260	1610	10130	0	0	0	2050	0	1640	0	0	0	720	0	0	340	0	440	3380	2370
231200000024-DS2_23Dez24-DL002	2090	0	0	0	650	480	540	0	0	0	0	60	0	310	0	280	0	59770	3920	120	0	1830	0	0	0	0	210	0	520	0	0	1680	0	0	0	270	0	230	0	0	90	480	0	0	530	0	0	0	0
231200000024-DS20_23Dez24-DL020	1230	0	0	0	1100	0	0	0	0	0	390	16200	0	0	0	0	0	970	700	400	620	100	0	770	0	0	790	0	2890	0	410	3000	0	0	0	0	0	540	0	0	0	0	0	0	0	0	40	0	0
231200000024-DS22_23Dez24-DL022	180	0	160	0	0	0	0	0	0	0	0	55160	0	180	0	0	0	15720	2190	460	0	0	220	410	0	0	300	0	600	0	0	1980	0	190	0	320	0	370	0	0	0	480	130	0	580	0	0	0	0
231200000024-DS23_23Dez24-DL023	0	0	0	0	600	0	450	0	0	0	0	3520	0	0	0	0	0	7650	1520	0	0	0	0	0	0	0	1170	0	2380	0	0	140	0	0	0	0	0	810	0	0	530	1890	0	0	0	0	0	0	360
231200000024-DS24_23Dez24-DL024	18830	0	0	0	880	1130	680	0	0	0	0	14490	0	0	0	670	0	3800	1020	0	1280	4520	0	550	0	0	1040	0	520	1030	670	3060	0	350	0	240	0	400	0	0	0	0	110	310	0	0	1560	0	1020
231200000024-DS26_23Dez24-DL026	6460	0	0	0	0	0	0	0	0	0	0	11560	0	0	0	190	120	650	410	330	0	2670	0	960	0	0	750	0	770	740	750	3620	0	0	0	520	0	1490	0	0	0	90	0	0	0	0	390	0	680
231200000024-DS27_23Dez24-DL027	1170	0	0	0	100	450	160	0	0	0	0	4370	0	0	0	0	0	1290	1110	560	650	120	0	0	0	0	630	0	840	100	540	3960	0	0	0	1490	0	140	0	0	0	0	0	0	0	0	0	0	5760
231200000024-DS28_23Dez24-DL028	1770	0	0	0	360	290	430	0	0	0	0	6740	0	0	0	920	0	840	1100	0	120	1330	0	0	0	0	0	0	690	80	570	1930	0	240	0	640	0	440	0	0	0	440	50	0	460	660	70	0	180
231200000024-DS29_23Dez24-DL029	4530	0	0	0	1670	0	150	0	0	0	70	7700	0	0	0	0	0	570	220	440	660	560	0	0	0	0	0	0	1680	0	120	2650	0	0	0	180	0	290	0	0	200	0	0	0	0	0	80	0	80
231200000024-DS3_23Dez24-DL003	3700	0	0	0	220	0	0	0	0	0	0	27470	0	0	0	600	0	440	0	1040	520	80800	0	870	0	0	0	0	1430	0	0	30	0	0	0	0	0	0	0	0	0	120	0	0	0	0	0	0	0
231200000024-DS31_23Dez24-DL031	13090	0	0	180	4340	520	2930	0	0	0	0	1070	0	670	0	0	0	33000	4540	3470	0	50	0	80	0	0	1500	0	1150	0	510	2130	0	420	0	390	0	220	0	0	1870	640	0	0	580	0	290	0	0
231200000024-DS32_23Dez24-DL032	0	0	0	0	0	350	530	120	0	0	470	5450	0	0	0	0	0	40830	11270	0	30	0	0	0	0	0	330	0	300	0	0	4910	0	1160	0	1580	0	840	0	0	0	1100	0	0	0	0	40	190	1350
231200000024-DS33_23Dez24-DL033	1820	0	0	0	450	690	0	0	0	0	0	65380	0	500	0	0	230	8430	1390	440	2010	2390	0	0	0	0	0	0	900	160	470	12290	0	430	0	2060	0	400	0	0	0	170	0	0	0	0	550	40	5800
231200000024-DS34_23Dez24-DL034	1280	0	0	0	0	0	0	0	0	0	110	2050	0	0	0	0	0	1340	300	1110	150	260	0	470	0	0	0	0	90	0	0	1030	0	0	0	520	0	0	0	0	0	1520	0	0	0	0	70	570	450
231200000024-DS35_23Dez24-DL035	6750	0	0	0	730	0	560	0	0	120	0	41520	0	0	0	0	850	1630	470	0	810	900	0	530	0	0	0	0	650	310	340	10290	0	0	0	510	0	1260	0	0	90	870	0	0	1090	0	100	820	860
231200000024-DS36_23Dez24-DL036	540	0	0	0	520	260	980	0	0	0	0	7230	0	520	0	0	0	710	0	0	0	680	0	540	0	0	0	0	0	0	490	1240	0	0	0	270	0	110	0	0	0	0	0	0	400	60	0	0	0
231200000024-DS37_23Dez24-DL037	3400	0	710	0	9210	1250	7020	0	0	150	0	33620	0	430	0	1870	900	1920	490	790	370	1060	0	6090	0	0	3520	550	1870	100	600	2350	0	310	0	1510	0	490	0	0	30	500	0	0	2080	570	0	0	0
231200000024-DS39_23Dez24-DL039	710	0	0	0	1660	0	680	0	0	50	0	1650	0	210	0	680	0	37940	2340	150	0	0	0	710	0	0	650	0	2920	0	650	5240	0	340	0	5000	0	280	0	0	1930	0	120	0	130	80	180	0	490
231200000024-DS4_23Dez24-DL004	680	0	0	0	0	0	0	0	0	0	0	27380	0	0	0	0	0	4090	250	220	29040	6820	0	40	0	0	90	0	190	310	690	440	0	0	0	980	0	0	0	0	50	0	0	0	0	0	0	0	30
231200000024-DS40_23Dez24-DL040	0	0	0	0	1260	0	360	340	0	0	0	15040	0	480	0	260	0	5000	3910	0	0	0	0	0	0	0	0	0	1380	0	150	30	0	0	0	170	0	1840	0	40	0	180	0	0	190	0	0	0	380
231200000024-DS41_23Dez24-DL041	50	0	0	0	0	270	1140	0	0	0	250	16330	0	160	0	0	160	4980	110	0	290	70	0	0	0	0	0	0	0	400	260	9590	0	0	0	1080	0	290	0	0	0	560	0	0	0	0	280	1250	850
231200000024-DS42_23Dez24-DL042	4640	0	0	0	140	0	0	0	0	30	0	82310	0	0	0	0	610	22170	2200	190	10170	110	0	210	0	0	0	0	270	1740	3310	27120	0	0	0	5840	0	870	0	0	3160	4090	0	0	0	30	80	460	610
231200000024-DS43_23Dez24-DL043	80	0	290	0	5100	2090	5910	0	0	0	0	7140	0	830	0	1190	430	7630	240	1460	110	530	0	3110	0	0	4140	520	1890	250	530	3710	0	40	0	170	0	130	0	0	900	1310	30	0	1780	200	0	1660	140
231200000024-DS44_23Dez24-DL044	1450	0	0	0	1220	1540	2990	0	0	0	0	96510	0	320	0	290	240	16230	1140	900	2120	360	0	500	0	0	780	0	920	280	3940	18930	0	0	0	2160	0	1660	40	0	1530	3310	0	0	220	0	0	580	1170
231200000024-DS45_23Dez24-DL045	320	0	0	790	3500	1710	70	0	0	0	0	128620	0	370	0	430	0	12580	610	630	1600	1220	0	110	0	0	170	0	780	860	3400	20880	0	0	0	2570	0	260	70	0	810	4600	160	0	1070	0	0	0	640
231200000024-DS47_23Dez24-DL047	80	0	0	280	690	0	540	0	0	0	0	436810	0	0	0	240	2090	13300	1070	300	0	0	0	930	0	0	530	0	1650	0	190	4500	0	0	0	460	0	0	0	0	610	1010	0	0	890	0	240	0	0
231200000024-DS48_23Dez24-DL048	0	0	0	0	1040	0	2660	200	0	0	0	50720	0	0	0	0	0	5450	490	800	0	0	0	530	0	0	1210	0	750	0	0	670	0	0	0	580	0	430	0	0	0	440	0	0	240	50	0	0	110
231200000024-DS5_23Dez24-DL005	4630	0	1080	0	1070	0	0	0	0	0	0	15180	0	0	0	0	0	780	560	230	650	2130	0	0	0	0	380	0	200	50	0	2320	0	0	0	80	0	0	0	0	0	480	0	0	340	0	0	0	230
231200000024-DS50_23Dez24-DL050	440	0	0	0	950	0	390	0	0	0	90	31390	0	210	0	330	50	1600	20	0	230	260	0	110	0	0	510	0	0	140	320	2540	0	140	0	190	0	330	0	0	280	400	60	0	180	0	20	500	150
231200000024-DS51_23Dez24-DL051	140	0	0	0	140	0	160	0	0	0	0	5810	0	100	0	60	0	2690	220	0	880	0	0	80	0	0	60	0	100	0	400	1860	0	0	0	340	0	20	0	0	1520	350	0	0	0	0	0	40	0
231200000024-DS52_23Dez24-DL052	60	0	0	0	320	0	400	0	0	0	90	14790	0	0	0	0	0	2870	1070	80	2920	130	0	0	0	0	0	0	130	50	880	2370	0	0	0	440	0	600	0	0	0	680	0	0	120	0	40	60	160
231200000024-DS53_23Dez24-DL053	330	0	0	0	820	0	1270	0	0	0	0	13750	0	0	0	0	0	910	350	940	760	630	0	610	0	0	0	0	1280	190	910	1250	0	0	0	800	0	550	0	0	0	0	0	0	0	0	0	0	500
231200000024-DS54_23Dez24-DL054	6140	0	0	0	480	610	560	0	0	0	0	15560	0	0	0	660	0	2530	1630	0	1280	720	0	0	0	0	720	0	1080	0	690	2680	0	260	0	690	0	280	0	0	200	1040	0	0	0	410	200	1260	750
231200000024-DS56_23Dez24-DL056	690	0	0	0	40	0	80	0	0	0	0	560	0	60	0	250	0	12980	2140	60	0	140	0	110	0	0	0	0	1940	0	320	2050	0	0	0	410	0	200	0	0	1270	250	0	0	110	80	0	0	0
231200000024-DS57_23Dez24-DL057	0	0	0	0	1810	420	230	190	0	0	0	870	0	240	0	0	220	14550	2660	220	0	0	0	660	0	0	410	0	270	0	50	1330	0	0	0	820	0	840	0	0	0	90	90	0	0	0	180	230	320
231200000024-DS58_23Dez24-DL058	810	0	0	0	1030	0	200	0	0	0	0	98440	0	0	0	0	90	440	160	330	4060	1980	0	120	0	0	360	0	100	130	100	2520	0	0	0	200	0	360	0	0	100	230	50	0	110	0	20	0	270
231200000024-DS59_23Dez24-DL059	0	0	0	0	940	0	300	0	0	0	0	6070	0	0	0	0	0	1480	240	750	710	160	0	360	0	0	610	0	220	0	400	4350	0	100	0	240	0	0	0	0	150	170	0	0	290	0	0	0	0
231200000024-DS6_23Dez24-DL006	2790	0	0	0	160	0	930	0	0	0	0	10960	0	0	0	0	0	1420	920	0	0	4550	0	0	0	0	0	0	2730	0	480	880	0	0	0	280	0	0	0	190	0	630	0	0	0	0	0	240	70
231200000024-DS61_23Dez24-DL061	240	0	0	140	1320	0	1090	0	0	0	0	23780	0	220	0	0	0	1700	190	290	9590	4610	0	240	0	0	1150	110	1230	430	250	1130	0	250	0	120	0	120	0	0	1030	1010	0	0	440	180	0	210	0
231200000024-DS62_23Dez24-DL062	220	0	0	0	400	0	170	0	0	0	0	18490	0	0	0	190	0	12210	120	110	8480	330	0	250	0	0	200	60	490	890	1590	4080	0	0	0	630	0	1890	0	0	3140	240	0	0	210	100	0	0	140
231200000024-DS63_23Dez24-DL063	290	0	0	0	0	0	190	0	0	50	0	8750	0	270	0	0	0	4290	150	240	1130	130	0	560	0	0	220	0	1670	420	290	4730	0	0	0	660	0	330	0	0	0	390	0	0	840	0	0	0	510
231200000024-DS65_23Dez24-DL065	0	0	0	0	780	270	370	0	0	0	0	56560	0	450	0	330	0	2410	210	560	0	0	0	220	0	0	430	0	700	0	0	0	0	0	0	0	0	0	0	0	0	100	0	0	380	0	40	0	0
231200000024-DS66_23Dez24-DL066	230	0	280	0	560	340	690	90	0	0	0	970	0	0	0	0	0	12740	2940	340	0	0	0	0	0	0	550	0	2750	0	570	750	0	280	0	380	0	800	0	0	2510	1590	0	0	1050	0	180	0	180
231200000024-DS67_23Dez24-DL067	13690	0	180	0	770	0	410	0	0	0	0	8050	0	0	0	260	0	380	280	450	220	220	0	90	0	0	500	0	490	60	40	2240	0	0	0	230	0	230	0	0	0	0	0	0	140	0	100	0	150
231200000024-DS68_23Dez24-DL068	670	0	0	0	0	0	50	0	0	0	0	2040	0	80	0	60	0	110	30	0	70	110	0	30	0	0	0	0	0	0	0	470	0	0	0	0	0	0	0	0	0	0	0	0	0	0	0	0	0
231200000024-DS69_23Dez24-DL069	780	0	0	0	0	0	20	0	0	0	0	1830	0	0	0	0	0	0	0	0	400	40	0	0	0	0	20	0	0	180	50	120	0	0	0	0	0	0	0	0	0	0	0	0	0	0	0	0	0
231200000024-DS7_23Dez24-DL007	27710	0	0	0	0	810	0	0	0	0	1860	38710	0	60	0	0	0	1480	930	0	0	10910	0	300	0	0	1010	0	1200	250	760	510	0	0	0	700	0	0	0	0	430	190	0	0	0	0	0	0	310
231200000024-DS70_23Dez24-DL070	150	0	0	0	40	20	0	0	0	0	0	1600	0	0	0	60	0	50	0	0	160	0	0	30	0	0	0	0	0	0	0	100	0	0	0	0	0	0	0	0	0	0	0	0	60	0	20	0	0
231200000024-DS71_23Dez24-DL071	120	0	60	40	0	70	0	0	0	0	0	4550	0	0	0	0	0	390	0	0	130	0	0	0	0	0	70	0	190	80	150	100	0	20	0	0	0	0	0	0	0	0	0	0	0	0	0	0	130
231200000024-DS74_23Dez24-DL074	2440	0	100	0	510	0	810	0	0	80	0	1030	0	0	0	270	0	25120	3930	220	30	180	0	460	0	0	660	0	580	0	370	3420	0	0	0	210	0	0	0	0	0	180	0	0	0	0	150	0	140
231200000024-DS75_23Dez24-DL075	0	0	0	0	460	0	100	60	0	0	0	280	0	0	0	0	0	6800	460	560	0	674300	0	0	0	0	990	0	1920	0	100	630	0	0	0	310	0	470	0	0	50	450	0	0	0	0	0	0	380
231200000024-DS76_23Dez24-DL076	1170	0	0	0	1320	310	940	0	70	0	0	30190	0	0	0	70	0	510	1020	0	330	1000	0	540	0	0	890	0	470	0	580	2380	0	400	0	570	0	240	0	0	0	1290	0	0	280	0	70	120	190
231200000024-DS77_23Dez24-DL077	420	0	0	0	0	0	1090	0	0	0	0	21480	0	0	0	140	360	140	50	160	210	410	0	260	0	0	0	210	1080	90	300	1700	0	0	0	240	0	120	0	0	0	160	0	0	380	350	0	0	0
231200000024-DS78_23Dez24-DL078	940	0	0	0	1150	0	2240	0	0	0	250	308020	0	0	0	0	0	1100	560	170	370	17540	710	280	0	0	540	0	440	590	470	7980	0	0	0	520	0	340	0	0	0	0	30	0	110	0	680	3410	760
231200000024-DS79_23Dez24-DL079	170	0	0	0	0	170	60	0	0	0	0	42620	0	0	0	0	0	490	50	140	380	4070	0	0	0	0	150	0	90	0	270	2320	0	0	0	90	0	0	0	0	0	70	0	0	0	0	200	180	60
231200000024-DS80_23Dez24-DL080	390	0	0	0	1180	290	790	0	0	0	170	24930	50	0	0	410	130	880	410	0	140	260	0	1090	0	0	850	0	2050	0	1150	1290	0	0	0	160	0	110	0	0	0	310	0	0	690	0	40	90	210
231200000024-DS83_23Dez24-DL083	0	0	0	0	370	80	650	0	0	0	0	760	0	110	0	100	140	29860	4210	0	370	0	0	0	0	0	0	0	580	0	590	1700	0	0	0	2460	0	160	0	0	0	1040	0	0	240	0	0	0	70
231200000024-DS84_23Dez24-DL084	0	0	0	0	550	510	1460	210	0	0	0	2660	0	0	0	0	0	15240	330	50	0	340	190	580	0	0	1130	0	1730	0	0	1970	0	0	0	300	0	690	0	0	90	0	0	0	590	0	0	0	110
231200000024-DS85_23Dez24-DL085	40	0	0	0	100	0	0	0	0	0	0	6710	0	0	0	0	0	250	0	0	0	33500	0	0	0	0	100	0	130	0	0	250	0	0	0	0	0	0	0	0	0	70	0	0	20	0	0	50	0
231200000024-DS86_23Dez24-DL086	0	0	0	0	0	0	0	0	0	0	0	4910	0	0	0	0	0	0	0	0	0	3270	0	0	0	0	0	0	0	0	0	70	0	0	0	0	0	0	0	0	0	0	0	0	0	0	0	0	0
231200000024-DS87_23Dez24-DL087	0	0	0	0	90	0	0	0	0	0	0	7100	0	0	0	0	0	340	30	0	140	1570	0	60	0	0	40	0	0	0	170	590	0	0	0	60	0	0	0	0	0	0	0	0	40	0	100	0	0
231200000024-DS89_23Dez24-DL089	890	0	0	0	0	0	430	0	0	0	0	53120	0	150	0	0	0	8480	2320	0	0	0	0	230	0	0	250	0	370	0	0	770	0	0	0	20	0	160	0	0	420	120	20	0	0	0	0	0	0
231200000024-DS9_23Dez24-DL009	80	0	0	0	0	0	190	0	0	0	0	170	0	0	0	140	220	8380	1410	0	0	0	0	80	0	0	0	0	240	0	0	490	0	0	0	0	0	0	0	0	0	110	170	0	50	0	0	0	0
231200000024-DS90_23Dez24-DL090	600	80	0	0	1140	530	1070	1220	0	0	0	10800	0	0	0	870	0	2880	1870	830	0	280	0	910	0	0	690	0	5640	0	0	2020	0	0	0	0	0	90	0	70	0	490	0	0	580	0	0	0	0
231200000024-DS91_23Dez24-DL091	320	0	0	0	1800	350	740	0	0	0	0	59580	0	0	0	230	0	1040	1390	0	0	1010	150	700	0	0	1280	0	580	70	140	1600	0	390	0	50	0	220	0	0	0	160	0	0	1520	0	40	0	0
231200000024-DS92_23Dez24-DL092	770	0	0	0	450	200	60	0	0	0	0	13750	0	70	0	0	0	120	580	120	910	350	0	100	0	0	110	0	240	600	230	960	0	80	0	280	0	150	0	0	140	160	0	0	0	0	0	0	20
231200000024-DS93_23Dez24-DL093	3950	0	230	90	100	100	310	0	0	0	0	8060	0	0	0	80	230	140	510	0	0	3570	0	340	0	0	90	0	210	110	50	720	0	90	0	380	0	0	0	0	60	0	0	0	220	0	0	0	180
231200000024-DS94_23Dez24-DL094	1840	0	130	0	390	0	0	0	0	0	0	52590	0	90	0	0	0	0	400	0	1920	3210	0	70	0	0	170	0	110	710	580	490	0	150	0	450	0	270	0	0	230	150	0	0	0	30	100	0	70
231200000024-DS95_23Dez24-DL095	3540	0	0	0	990	0	1240	0	0	0	0	132790	0	0	0	0	500	1340	1520	1070	5570	3390	0	760	0	0	330	0	1300	770	610	2660	0	430	0	1040	0	370	0	0	360	0	0	0	0	310	0	0	1110
231200000024-DS97_23Dez24-DL097	140	0	0	0	230	0	140	0	0	0	0	4460	0	0	0	0	1680	21150	3430	0	110	140	0	0	0	0	140	0	100	0	330	12100	0	0	0	630	0	1510	0	0	0	120	180	0	0	250	60	0	440
231200000024-DS98_23Dez24-DL098	330	0	0	0	60	0	0	0	0	40	0	3730	0	0	50	430	0	37200	1500	0	230	710	0	420	0	0	0	0	7950	330	0	340	0	0	0	1260	0	670	0	0	0	0	0	0	0	0	0	0	220
231200000024-DS99_23Dez24-DL099	0	0	0	0	0	0	0	0	0	0	0	118390	0	0	0	0	0	190	0	0	260	5080	0	0	0	0	0	0	0	60	0	210	0	0	0	0	0	0	0	0	0	0	0	0	0	0	0	0	0
[truncated: 814 more columns]

## Sheet: IDLabelled_16S_count_data
Level_Genera	A02_M_AL	A03_F_AL	B08_2_AL_AL	B08_3_AL_AL	B08_4_AL_AL	B08_5_AL_AL	B09_M_IF	B09_F_AL	B09_1_IF_AL	B09_2_IF_AL	A03_1_IF_AL	B09_3_IF_AL	B09_4_IF_AL	B09_5_IF_AL	B13_M_IF	B13_F_IF	B13_1_IF_IF	B13_2_IF_IF	B13_3_IF_IF	A03_2_IF_AL	B13_4_IF_IF	B13_5_IF_IF	B16_M_IF	B16_F_AL	B16_1_IF_AL	B16_2_IF_AL	B16_3_IF_AL	B16_4_IF_AL	A03_3_IF_AL	B16_5_IF_AL	B17_M_IF	B17_F_IF	B17_1_IF_IF	B17_2_IF_IF	B17_3_IF_IF	B17_4_IF_IF	A03_4_IF_AL	B17_5_IF_IF	A03_5_IF_AL	A04_M_AL	A04_F_AL	A04_1_AL_AL	A02_F_IF	A04_2_AL_AL	A05_M_IF	A05_F_IF	A05_1_IF_IF	A05_2_IF_IF	A05_3_IF_IF
d__Bacteria;p__Bacteroidota;c__Bacteroidia;o__Flavobacteriales;f__Flavobacteriaceae;g__Flavobacterium	40	0	85	174	23	54	0	0	0	255	233	34	251	347	9	58	68	16	0	44	62	11	0	98	706	212	355	446	38	70	64	0	75	47	4328	119	33	34	749	0	9	6948	209	123	18	0	1883	646	117
d__Bacteria;p__Bacteroidota;c__Bacteroidia;o__Bacteroidales;f__Muribaculaceae;g__Muribaculaceae	41	31	51	10	157	0	0	109	0	0	27	30	28	123	21	0	26	26	37	131	58	75	13	45	51	48	49	65	18	81	90	0	0	0	48	6	13	0	32	13	11	30	65	110	0	60	88	0	10
d__Bacteria;p__Firmicutes;c__Clostridia;o__Oscillospirales;f__Ruminococcaceae;g__Ruminococcus	0	67	29	0	0	5	8	27	0	0	17	9	0	11	13	0	0	0	54	17	0	33	0	0	0	67	73	46	0	0	0	0	0	0	0	0	4	0	3	0	0	0	48	0	0	0	113	0	45
d__Bacteria;p__Firmicutes;c__Clostridia;o__Lachnospirales;f__Lachnospiraceae;__	64	27	0	0	0	95	39	75	0	0	43	55	8	117	13	0	0	0	114	55	16	61	0	60	21	139	37	72	0	34	148	0	5	0	42	120	0	0	134	38	79	71	54	0	0	45	68	0	16
d__Bacteria;p__Proteobacteria;c__Gammaproteobacteria;o__Alteromonadales;f__Alteromonadaceae;__	0	0	26	0	47	0	25	0	0	0	21	4	0	16	0	13	27	0	0	0	60	0	0	61	0	0	17	0	14	33	50	0	0	3	13	53	0	0	0	0	0	0	0	39	0	0	0	0	0
d__Bacteria;p__Proteobacteria;c__Gammaproteobacteria;o__Alteromonadales;f__Pseudoalteromonadaceae;g__Pseudoalteromonas	129	42	22850	16358	22936	7311	132	707	38534	7879	11590	7208	5694	1642	11941	1277	3536	5432	9946	3652	4265	2203	48	123	10408	5464	1574	2003	3727	2142	44	6755	31090	19487	6511	13938	2351	30686	21622	18	406	2286	6	1620	5516	352	1449	1156	437
d__Bacteria;p__Firmicutes;c__Clostridia;o__Peptostreptococcales-Tissierellales;f__Peptostreptococcaceae;__	0	0	0	0	0	0	0	0	0	0	26	0	0	0	0	0	0	0	0	12	0	0	17	0	0	0	0	0	0	27	46	0	0	0	0	0	0	0	0	0	0	16	31	0	18	0	0	0	0
d__Bacteria;p__Firmicutes;c__Clostridia;o__Clostridiales;f__Clostridiaceae;g__Clostridium_sensu_stricto_1	0	0	0	20	0	0	0	0	0	10	0	0	32	0	0	0	0	0	65	32	0	0	6	110	0	0	33	0	6	29	0	0	5	0	17	0	0	0	0	0	0	0	28	0	0	0	67	19	0
d__Bacteria;p__Bacteroidota;c__Bacteroidia;o__Flavobacteriales;f__Flavobacteriaceae;__	0	0	0	99	90	34	0	0	0	0	0	8	0	0	0	0	10	0	95	0	2	0	280	0	0	0	0	70	0	0	0	0	0	0	30	0	0	11	0	10	0	54	0	0	0	0	0	12	0
d__Bacteria;p__Proteobacteria;c__Alphaproteobacteria;o__Rhodobacterales;f__Rhodobacteraceae;__	5074	1134	771	1335	2683	253	987	5184	22	128	549	2928	717	0	1255	7015	1322	842	1019	72	1072	236	1314	2430	72	155	298	144	116	395	1622	8	115	334	3056	541	129	46	86	1442	3567	538	5977	97	1572	765	380	65	129
d__Bacteria;p__Planctomycetota;c__OM190;o__OM190;f__OM190;g__OM190	1083	509	264	260	120	124	574	463	0	116	278	171	133	10	28	495	48	74	192	28	48	56	304	177	21	60	58	54	48	86	224	0	16	46	154	44	24	0	80	94	876	282	392	70	219	152	102	41	111
d__Bacteria;p__Firmicutes;c__Bacilli;o__Erysipelotrichales;f__Erysipelotrichaceae;g__Faecalibaculum	0	21	0	0	0	0	0	84	0	0	0	0	0	0	0	0	8	0	0	47	0	0	0	0	0	0	0	0	7	31	0	0	0	0	0	0	8	0	0	18	94	21	12	40	46	0	0	33	56
d__Bacteria;p__Bdellovibrionota;c__Oligoflexia;o__Oligoflexales;f__uncultured;g__uncultured	0	0	1140	4479	3413	131	0	48	40	211	57	277	103	0	0	103	817	241	201	7	44	31	0	0	65	672	86	76	8	0	0	25	156	2583	937	507	15	270	251	0	23	35	0	62	0	0	128	0	65
d__Bacteria;p__Proteobacteria;c__Gammaproteobacteria;o__Oceanospirillales;f__Marinomonadaceae;g__Marinomonas	71	0	850	2595	2869	436	0	6	744	30995	193	687	31383	77638	1536	40	34	162	216	36	22	78	0	0	24753	904	4297	452	44	781	55	23061	17052	3403	9104	2901	16	996	1961	0	6	44	183	10	0	0	452	267	12
d__Bacteria;p__Bacteroidota;c__Bacteroidia;o__Bacteroidales;f__Bacteroidaceae;g__Bacteroides	0	42	68	27	0	95	43	0	0	7	0	0	43	0	13	51	0	16	121	50	40	45	0	101	0	39	0	27	0	0	70	0	0	0	0	0	0	0	31	0	0	7	0	77	41	0	55	96	0
d__Bacteria;p__Firmicutes;c__Clostridia;o__Lachnospirales;f__Lachnospiraceae;g__Lachnospiraceae_NK4A136_group	12	46	0	0	0	0	29	128	0	8	16	23	22	67	4	30	0	0	0	50	23	26	0	52	33	16	0	45	0	0	0	0	0	3	24	0	0	0	0	23	36	0	21	79	30	117	104	75	63
d__Bacteria;p__Proteobacteria;c__Alphaproteobacteria;o__Rhodobacterales;f__Rhodobacteraceae;g__Marivita	26	74	0	0	0	0	0	496	0	0	75	0	0	0	0	472	0	28	30	184	0	0	0	156	0	0	0	0	14	0	49	0	0	0	0	9	10	0	172	77	399	149	52	289	60	238	52	77	84
d__Bacteria;p__Proteobacteria;c__Gammaproteobacteria;o__Oceanospirillales;f__Oleiphilaceae;g__Oleiphilus	9	7	86	240	294	21	0	31	6	21	0	63	70	0	0	0	72	14	84	13	53	107	0	0	0	43	18	75	0	91	0	0	0	43	180	172	0	0	166	0	5	26	0	0	0	0	103	74	10
d__Bacteria;p__Proteobacteria;c__Alphaproteobacteria;o__Rhizobiales;f__Devosiaceae;g__Maritalea	47	5	213	445	251	94	0	48	0	87	165	66	71	0	0	123	523	306	472	42	497	328	0	50	142	418	232	116	32	276	0	0	13	81	170	129	17	11	80	0	0	161	0	41	0	0	67	75	54
d__Bacteria;p__Bacteroidota;c__Bacteroidia;o__Chitinophagales;f__Saprospiraceae;g__uncultured	383	184	179	1029	73	383	169	191	4	169	506	78	440	57	204	513	868	529	409	95	421	347	204	336	693	1822	583	1689	88	702	163	0	221	460	916	382	48	110	91	78	1014	1013	168	300	198	14	306	362	396
d__Bacteria;p__Firmicutes;c__Clostridia;o__Lachnospirales;f__Lachnospiraceae;g__uncultured	0	0	0	12	0	55	0	0	0	0	0	0	6	0	0	18	17	0	0	17	16	0	0	0	0	20	0	0	0	0	37	0	0	0	0	37	0	0	0	0	0	0	0	0	19	0	35	0	0
d__Bacteria;p__Proteobacteria;c__Gammaproteobacteria;o__Oceanospirillales;f__Pseudohongiellaceae;g__Pseudohongiella	145	54	165	151	230	75	69	509	0	17	121	207	91	12	0	33	120	47	96	4	79	136	4	232	56	64	106	125	8	266	135	9	28	87	62	238	0	0	0	8	67	205	27	0	32	0	24	52	149
d__Bacteria;p__Bdellovibrionota;c__Bdellovibrionia;o__Bdellovibrionales;f__Bdellovibrionaceae;g__OM27_clade	70	114	19	26	19	0	17	443	0	14	50	18	4	0	0	339	35	0	182	32	71	18	5	161	67	57	25	20	14	17	0	0	3	0	76	0	4	0	0	0	311	164	23	54	37	81	40	149	14
d__Bacteria;p__Bacteroidota;c__Bacteroidia;o__Flavobacteriales;f__Crocinitomicaceae;g__Fluviicola	163	14	34	7	0	0	0	231	0	0	0	16	0	0	0	3	0	0	0	0	0	26	24	0	0	40	47	0	0	0	0	0	0	0	445	0	0	0	47	32	0	0	9	0	0	53	0	0	0
d__Bacteria;p__Proteobacteria;c__Gammaproteobacteria;o__Oceanospirillales;f__Nitrincolaceae;g__Neptuniibacter	15	82	0	0	0	0	66	47	0	0	43	0	5	16	42	39	679	165	204	59	238	50	37	204	30	14	143	59	0	0	119	0	14	46	180	74	0	4	0	6	0	72	48	0	48	189	0	9	0
d__Bacteria;p__Firmicutes;c__Clostridia;o__Lachnospirales;f__Lachnospiraceae;g__Blautia	33	61	0	0	70	42	26	34	0	0	21	0	25	21	15	0	10	0	0	42	6	0	0	41	15	24	0	13	0	0	0	0	0	0	26	0	19	0	30	0	33	34	53	0	58	0	0	0	0
d__Bacteria;p__Bdellovibrionota;c__Bdellovibrionia;o__Bacteriovoracales;f__Bacteriovoracaceae;g__uncultured	51	20	0	0	15	0	0	0	0	0	0	0	11	0	13	76	0	56	26	5	0	0	3	18	47	127	139	71	9	64	0	3	24	0	16	0	10	0	0	0	19	44	0	4	0	0	156	39	0
d__Bacteria;p__Proteobacteria;c__Gammaproteobacteria;o__Alteromonadales;f__Alteromonadaceae;g__Paraglaciecola	0	0	0	0	0	0	0	0	0	10	0	0	10	0	7	0	14	0	0	0	0	21	0	42	30	29	34	0	0	0	68	4	4	0	11	0	0	0	0	0	11	338	0	0	0	0	0	0	0
d__Bacteria;p__Desulfobacterota;c__Desulfuromonadia;o__PB19;f__PB19;g__PB19	80	61	125	109	158	180	37	73	0	54	52	103	143	0	0	0	53	119	187	0	109	266	11	0	11	152	26	101	5	75	0	0	15	7	6	0	0	30	119	12	356	237	0	0	0	36	102	68	576
d__Bacteria;p__Proteobacteria;c__Gammaproteobacteria;o__Xanthomonadales;f__Xanthomonadaceae;g__Stenotrophomonas	0	0	15	0	0	5	0	0	0	3	0	33	0	3	0	31	0	15	9	0	9	0	3	48	0	16	15	0	0	10	41	0	6	0	5	18	0	0	0	0	7	0	0	0	0	0	0	0	0
d__Bacteria;p__Firmicutes;c__Clostridia;o__Lachnospirales;f__Lachnospiraceae;g__Anaerostipes	0	0	0	0	0	0	33	0	0	0	0	0	0	0	0	0	0	20	0	17	0	0	0	0	0	0	0	38	0	16	0	0	0	7	29	0	0	0	0	8	0	0	0	297	0	0	0	0	0
d__Bacteria;p__Proteobacteria;c__Gammaproteobacteria;o__uncultured;f__uncultured;g__uncultured	0	12	6	0	13	0	5	0	0	5	37	0	0	7	0	0	0	23	0	0	0	0	0	0	0	0	0	52	3	0	0	0	4	0	0	0	7	0	0	8	4	0	7	0	0	0	12	19	0
d__Bacteria;p__Proteobacteria;c__Gammaproteobacteria;o__Vibrionales;f__Vibrionaceae;g__Vibrio	117	75	12721	3582	9259	2023	608	2744	17702	2503	5221	3330	1444	297	8568	3068	344	540	1032	45469	821	11273	587	312	317	358	284	342	72867	1261	50	7865	6112	774	3102	2561	73612	35630	4327	8	3801	699	90	1528	46814	472	332	1707	416
d__Bacteria;p__Bacteroidota;c__Bacteroidia;o__Chitinophagales;f__Saprospiraceae;g__Lewinella	1647	179	184	97	16	1700	983	1101	0	39	30	1575	223	5	28	349	20	0	0	0	0	0	592	479	69	21	48	10	0	0	0	0	17	20	700	0	5	18	430	491	2343	424	34	33	1015	125	588	157	15
d__Bacteria;p__Proteobacteria;c__Alphaproteobacteria;o__Rhodobacterales;f__Rhodobacteraceae;g__Sulfitobacter	1251	681	578	1261	704	1026	3868	5663	0	487	456	421	101	67	3067	5413	884	342	553	88	663	493	3710	1049	707	3759	1588	370	78	1228	658	107	33	180	1041	210	89	0	1383	192	2071	292	5165	325	1466	183	340	124	104
d__Bacteria;p__Firmicutes;c__Bacilli;o__Lactobacillales;f__Lactobacillaceae;g__Lactobacillus	0	42	47	15	40	112	171	57	0	25	0	56	31	184	44	27	0	0	116	111	44	63	0	99	17	182	0	108	0	41	33	0	0	6	32	117	0	0	0	40	12	18	0	119	88	122	108	15	122
d__Bacteria;p__Firmicutes;c__Bacilli;o__Lactobacillales;f__Streptococcaceae;g__Streptococcus	20	65	0	0	77	35	0	21	0	18	7	5	16	4	17	44	4	16	0	15	9	14	15	11	0	0	38	0	3	6	0	0	0	0	6	16	0	0	88	0	0	0	0	0	14	7	0	0	18
d__Bacteria;p__Proteobacteria;c__Alphaproteobacteria;o__Micavibrionales;f__uncultured;g__uncultured	284	254	94	54	64	52	213	507	0	3	239	30	51	7	24	747	662	727	595	6	722	256	61	402	263	613	348	249	8	476	0	0	19	31	35	10	2	11	5	30	485	163	182	97	82	8	192	42	87
d__Bacteria;p__Proteobacteria;c__Gammaproteobacteria;o__Alteromonadales;f__Shewanellaceae;g__Shewanella	105	47	763	656	304	224	28	139	115	108	518	36	244	7	311	307	60	125	10	404	32	129	31	59	200	40	73	11	643	0	0	69	3755	635	848	2886	2503	319	5883	0	124	23	0	15	3349	108	51	128	0
d__Bacteria;p__Proteobacteria;c__Alphaproteobacteria;o__Rhodobacterales;f__Rhodobacteraceae;g__Yoonia-Loktanella	41	36	0	24	24	0	0	0	0	0	0	11	0	0	27	306	40	23	38	0	134	0	16	105	46	189	0	0	0	36	0	0	4	0	254	65	0	0	0	0	738	0	0	8	0	0	0	0	0
d__Bacteria;p__Bacteroidota;c__Bacteroidia;o__Cytophagales;f__Cyclobacteriaceae;g__uncultured	0	0	10	79	56	0	0	0	0	10	25	11	25	0	0	0	38	6	0	3	13	3	0	0	27	24	2	9	3	69	0	13	23	12	9	0	0	0	0	31	27	6	0	7	6	0	60	33	31
d__Bacteria;p__Proteobacteria;c__Gammaproteobacteria;o__Gammaproteobacteria_Incertae_Sedis;f__Unknown_Family;g__Marinicella	41	5	1279	2275	3518	546	221	0	19	272	155	647	502	97	3	372	1263	369	579	9	1249	172	224	33	280	282	125	140	14	131	0	0	134	183	533	334	13	15	1192	37	193	991	622	48	19	0	81	208	216
d__Bacteria;p__Proteobacteria;c__Gammaproteobacteria;o__Alteromonadales;f__Alteromonadaceae;g__Alteromonas	0	0	0	0	0	50	0	26	0	0	0	0	0	17	18	24	0	47	30	0	10	47	7	0	0	30	78	57	0	108	40	0	0	0	0	0	0	8	0	0	0	0	0	0	4	0	0	0	0
d__Bacteria;p__Bacteroidota;c__Bacteroidia;o__Cytophagales;f__Cyclobacteriaceae;g__Fulvivirga	179	49	7	74	0	0	4	141	0	14	16	0	24	4	0	116	45	9	0	0	17	28	85	0	32	7	0	52	0	0	0	8	22	10	937	59	0	0	8	0	10	5	0	45	0	4	0	50	5
d__Bacteria;p__Bacteroidota;c__Bacteroidia;o__Bacteroidales;f__Rikenellaceae;g__Alistipes	10	36	0	0	41	0	0	0	0	0	79	0	0	0	0	0	0	15	0	24	12	0	0	0	0	0	41	0	0	0	0	0	0	15	0	36	0	0	0	0	0	75	9	0	0	152	0	24	64
d__Bacteria;p__Actinobacteriota;c__Actinobacteria;o__Corynebacteriales;f__Corynebacteriaceae;g__Corynebacterium	7	5	19	8	37	20	27	167	0	8	0	9	0	69	5	0	17	16	89	26	54	17	6	161	9	13	0	42	0	20	0	0	4	0	10	14	0	0	45	0	8	33	2	7	0	18	0	0	8
d__Bacteria;p__Bacteroidota;c__Bacteroidia;o__Flavobacteriales;f__Flavobacteriaceae;g__Aquibacter	6	0	101	139	104	11	0	0	0	34	27	0	83	0	6	35	108	28	48	0	126	34	0	0	18	62	85	63	15	107	0	0	6	0	63	208	8	0	16	7	0	94	0	12	0	0	57	44	46
d__Bacteria;p__Bacteroidota;c__Bacteroidia;o__Bacteroidales;f__Prevotellaceae;g__Prevotellaceae_UCG-001	0	72	23	13	69	61	0	84	0	0	66	28	0	0	0	0	0	38	0	40	0	28	0	106	0	0	38	0	0	3	0	0	0	2	0	127	10	0	0	0	40	86	108	0	0	0	65	97	15
d__Bacteria;p__Bacteroidota;c__Bacteroidia;o__Chitinophagales;f__uncultured;g__uncultured	3	0	22	0	0	24	21	0	0	15	32	0	5	0	0	0	24	0	23	0	5	0	10	0	8	0	6	0	0	0	0	0	7	0	366	0	0	0	0	0	7	34	0	11	0	0	0	16	0
d__Bacteria;p__Spirochaetota;c__Brevinematia;o__Brevinematales;f__Brevinemataceae;g__Brevinema	30253	39264	17	0	0	86	173	2463	0	2	0	0	16	20	19819	211	14	0	0	6	100	96	13766	668	12	2901	51	146	0	119	607	0	22	6	82	52	0	6	0	62391	344	0	3870	28	806	137	0	0	0
d__Bacteria;p__Chloroflexi;c__Anaerolineae;o__SBR1031;f__A4b;g__A4b	0	0	70	410	20	0	0	0	0	0	4	27	0	12	31	0	45	14	0	0	0	0	0	0	0	0	0	0	7	0	0	0	28	0	0	57	0	0	14	0	0	6	0	0	0	0	0	0	0
d__Bacteria;p__Proteobacteria;c__Alphaproteobacteria;o__Rhodospirillales;f__Magnetospiraceae;g__uncultured	0	0	0	0	0	0	0	0	0	4	0	0	3	0	0	0	40	92	46	3	80	82	0	0	8	0	0	6	0	30	0	0	0	0	0	0	0	0	0	0	0	12	0	8	0	0	0	0	7
d__Bacteria;p__Planctomycetota;c__Phycisphaerae;o__Phycisphaerales;f__Phycisphaeraceae;g__Phycisphaera	0	0	15	11	0	0	3	0	0	0	0	0	0	0	0	0	0	0	0	0	0	0	0	0	13	6	9	2	0	6	0	0	3	0	0	0	0	0	0	0	24	4	16	14	0	0	0	13	0
d__Bacteria;p__Bacteroidota;c__Bacteroidia;o__Flavobacteriales;f__Flavobacteriaceae;g__Dokdonia	966	165	111	202	281	128	1665	1644	0	88	0	182	70	16	49	816	26	38	135	6	64	25	574	1115	0	18	69	7	5	140	149	0	38	40	516	0	3	0	56	208	205	4	780	36	481	147	1235	7	0
d__Bacteria;p__Desulfobacterota;c__Desulfuromonadia;o__Bradymonadales;f__Bradymonadales;g__Bradymonadales	25	117	17	10	0	232	15	299	0	8	11	45	0	0	0	1518	0	0	0	0	0	0	7	59	0	0	29	0	0	27	0	0	0	0	20	0	0	0	17	13	173	9	96	0	6	7	0	0	0
d__Bacteria;p__Bacteroidota;c__Bacteroidia;o__Cytophagales;f__Cyclobacteriaceae;g__Reichenbachiella	0	0	15	11	0	0	730	0	0	0	12	24	8	6	0	141	0	0	0	0	0	0	175	0	0	4	5	22	0	17	0	0	11	0	6	0	0	0	0	49	43	47	156	0	74	0	6	0	0
d__Bacteria;p__Bdellovibrionota;c__Bdellovibrionia;o__Bacteriovoracales;f__Bacteriovoracaceae;g__Peredibacter	157	18	9	12	16	62	107	174	0	7	10	16	0	0	21	164	9	0	12	0	3	0	74	56	15	0	0	9	4	0	66	0	22	0	220	0	0	9	0	28	29	0	68	0	32	3	0	0	0
d__Bacteria;p__Bacteroidota;c__Bacteroidia;o__Flavobacteriales;f__Flavobacteriaceae;g__Jejudonia	42	0	71	333	140	44	166	0	0	38	0	71	72	0	0	0	18	0	40	0	37	0	26	0	12	0	0	24	0	0	0	0	9	17	91	21	81	0	58	0	21	26	35	0	29	0	0	0	21
d__Bacteria;p__Proteobacteria;c__Alphaproteobacteria;o__Rickettsiales;f__Rickettsiaceae;g__uncultured	27	0	3	11	7	53	19	44	0	8	89	0	8	0	0	52	14	0	52	0	36	44	56	0	2	78	166	30	9	108	0	0	597	40	116	49	0	0	0	0	21	36	6	4	0	0	63	51	15
d__Bacteria;p__Proteobacteria;c__Gammaproteobacteria;o__Oceanospirillales;f__Alcanivoracaceae1;g__Alcanivorax	11	0	7	0	0	0	0	0	0	0	12	6	0	0	3	25	7	51	0	0	18	26	0	0	0	11	0	0	28	0	0	0	0	0	13	0	56	0	0	0	0	11	0	0	0	6	0	0	0
d__Bacteria;p__Firmicutes;c__Clostridia;o__Oscillospirales;f__Ruminococcaceae;g__Faecalibacterium	40	0	0	5	15	92	0	0	0	0	10	0	0	47	19	25	22	0	0	41	0	0	0	0	0	27	0	0	0	0	0	0	0	0	0	0	11	0	0	29	0	0	17	89	28	0	83	0	0
d__Bacteria;p__Proteobacteria;c__Gammaproteobacteria;o__Cellvibrionales;f__Porticoccaceae;g__Porticoccus	307	282	47	53	47	57	5217	402	0	38	853	78	49	7	107	410	5548	2641	5299	126	4356	1637	3356	149	427	1694	1445	2102	205	1943	297	9	282	292	389	639	53	40	0	161	833	1201	895	250	793	89	1686	727	667
d__Bacteria;p__Bacteroidota;c__Bacteroidia;o__Flavobacteriales;f__Cryomorphaceae;g__Vicingus	6926	3317	94	123	16	232	12164	7805	0	52	120	919	106	0	65	13005	46	22	24	28	7	0	5475	5026	253	168	88	84	8	194	517	51	229	155	3167	201	4	0	85	2560	8799	207	8088	5	3147	1191	1682	154	7
d__Bacteria;p__Bacteroidota;c__Bacteroidia;o__Flavobacteriales;f__Flavobacteriaceae;g__Kordia	934	10	2203	12139	15464	19968	1984	179	14	20279	291	33756	22891	2063	21651	1732	32991	7302	5427	13	20392	11557	522	353	1122	1553	471	197	38	254	55	4	116	801	822	719	11	29	4720	453	5135	39770	14859	157	3980	58	28420	198	51
d__Bacteria;p__Proteobacteria;c__Alphaproteobacteria;o__Rhodospirillales;f__Terasakiellaceae;g__Terasakiella	0	0	5	45	19	0	0	0	0	7	0	0	0	0	3	0	15	28	45	0	49	0	0	0	6	0	0	37	0	39	0	0	106	0	26	8	3	0	0	0	0	0	0	0	0	0	0	0	8
d__Bacteria;p__Proteobacteria;c__Alphaproteobacteria;o__Parvibaculales;f__Parvibaculaceae;g__Mf105b01	0	0	418	62	90	91	0	56	0	39	77	11	63	0	0	11	33	28	132	7	9	40	0	10	147	263	96	150	7	45	0	0	112	162	144	22	0	5	18	0	26	35	0	16	5	11	161	9	13
d__Bacteria;p__Myxococcota;c__Polyangia;o__Nannocystales;f__Nannocystaceae;g__Nannocystis	0	0	363	358	206	96	24	0	0	22	13	28	189	20	0	0	47	91	681	12	49	19	0	0	49	17	0	42	6	0	0	0	19	17	35	111	0	12	53	0	0	114	4	0	0	0	57	126	72
d__Bacteria;p__Proteobacteria;c__Alphaproteobacteria;o__Rhodobacterales;f__Rhodobacteraceae;g__Pseudorhodobacter	17	0	0	0	0	0	16	15	0	0	0	28	0	44	0	23	0	0	0	11	17	15	0	39	0	0	0	0	0	0	0	0	0	0	22	0	0	0	0	25	0	0	6	31	0	0	0	0	0
d__Bacteria;p__Actinobacteriota;c__Actinobacteria;o__Propionibacteriales;f__Propionibacteriaceae;g__Cutibacterium	46	0	10	12	20	57	16	67	0	15	28	37	3	62	0	0	0	16	77	376	12	79	16	98	134	40	120	7	8	130	5	0	8	15	35	11	0	9	7	4	7	5	5	0	13	0	0	0	18
d__Bacteria;p__Bacteroidota;c__Bacteroidia;o__Flavobacteriales;f__Flavobacteriaceae;g__Maribacter	9	0	0	0	0	0	0	0	0	0	0	0	0	25	0	0	0	33	0	0	43	0	43	0	17	0	0	13	0	50	0	0	0	0	48	0	0	0	0	0	18	0	13	0	0	0	0	0	14
d__Bacteria;p__Proteobacteria;c__Alphaproteobacteria;__;__;__	13	0	0	3	0	10	68	66	0	0	0	0	10	32	7	0	19	0	56	5	34	24	0	0	4	6	28	23	0	37	0	31	0	0	34	54	0	44	0	0	0	4	7	0	4	0	0	0	0
d__Bacteria;p__Myxococcota;c__Polyangia;o__Polyangiales;f__Sandaracinaceae;g__uncultured	50	138	72	125	221	20	190	63	0	38	37	123	69	9	0	124	137	75	116	6	51	44	61	49	177	324	98	17	0	110	16	0	8	16	152	25	0	0	411	25	569	108	138	0	30	34	35	0	33
d__Bacteria;p__Gemmatimonadota;c__BD2-11_terrestrial_group;o__BD2-11_terrestrial_group;f__BD2-11_terrestrial_group;g__BD2-11_terrestrial_group	7	0	17	6	0	0	0	18	0	0	9	7	0	0	0	0	17	13	22	0	0	24	14	0	17	0	0	0	0	10	0	0	0	0	6	0	0	0	0	0	26	0	0	0	0	0	5	0	12
d__Bacteria;p__Bacteroidota;c__Bacteroidia;o__Cytophagales;f__Cyclobacteriaceae;g__Fabibacter	231	772	203	252	525	227	2653	910	0	36	57	377	226	8	0	1656	78	0	20	8	27	38	733	3293	41	213	374	110	6	170	142	13	138	154	5231	562	0	68	80	474	934	1011	1693	43	844	170	186	28	53
d__Bacteria;p__Proteobacteria;c__Gammaproteobacteria;o__Burkholderiales;f__Comamonadaceae;g__Hydrogenophaga	15	16	0	0	0	0	19	27	6	0	9	4	0	0	6	17	63	14	27	13	63	0	9	0	0	0	12	0	4	0	0	0	0	6	10	0	11	0	0	0	26	14	0	39	0	0	0	0	13
d__Bacteria;p__Proteobacteria;c__Gammaproteobacteria;o__Oceanospirillales;f__Halomonadaceae;g__Halomonas	0	0	25	0	0	25	0	50	0	0	71	0	26	0	0	18	16	0	0	0	13	0	0	8	0	0	19	0	0	25	0	0	0	0	0	0	0	0	0	2	17	21	0	0	57	0	0	0	9
d__Bacteria;p__Proteobacteria;c__Alphaproteobacteria;o__Kiloniellales;f__Kiloniellaceae;g__Kiloniella	7	0	1541	519	304	1344	0	0	10	4530	36	614	2416	1404	0	32	49	15	25	9	56	18	32	55	275	109	38	71	11	19	0	183	92	255	282	537	19	0	646	60	4	11455	0	36	6	0	7443	1232	19
d__Bacteria;p__Proteobacteria;c__Gammaproteobacteria;__;__;__	0	0	29	6	0	0	0	24	0	12	50	37	9	5	0	25	62	29	32	9	114	21	21	5	15	106	22	45	21	21	0	0	0	7	17	0	6	0	11	0	7	118	7	60	0	8	37	66	45
d__Bacteria;p__Bdellovibrionota;c__Bdellovibrionia;o__Bdellovibrionales;f__Bdellovibrionaceae;g__Bdellovibrio	51	19	30	49	0	20	162	100	0	14	31	0	15	0	0	111	54	41	10	14	53	38	68	76	26	47	63	20	0	19	0	0	19	5	45	14	0	0	0	20	37	85	249	44	497	0	116	8	17
d__Bacteria;p__Firmicutes;c__Bacilli;o__Mycoplasmatales;f__Mycoplasmataceae;g__Mycoplasma	1288	2179	0	0	0	0	141	385	0	7	0	0	0	0	410	367	0	0	0	0	0	0	0	38	0	0	24	0	0	10	43	0	0	0	9	0	0	83	0	118	307	0	504	0	459	18	0	0	0
d__Bacteria;p__Proteobacteria;c__Gammaproteobacteria;o__Burkholderiales;f__Oxalobacteraceae;__	1578	17	0	0	0	0	72	40	0	0	0	0	16	16	8	29	30	35	0	0	0	21	10	183	0	114	60	73	0	90	59	0	0	7	60	0	0	0	0	1127	3935	198	145	0	17	0	0	0	0
d__Bacteria;p__NB1-j;c__NB1-j;o__NB1-j;f__NB1-j;g__NB1-j	25	17	53	30	142	0	0	0	0	7	4	0	6	0	0	0	15	52	0	0	32	0	10	0	26	43	33	62	0	18	0	0	3	15	15	0	0	0	0	0	90	6	0	0	0	0	18	0	0
d__Bacteria;p__Proteobacteria;c__Gammaproteobacteria;o__Burkholderiales;f__Burkholderiaceae;g__Ralstonia	13	5172	0	0	0	27	7300	0	0	0	0	8	8	44	5	0	3660	19	38	0	19	0	0	0	21	63	26	9075	0	0	0	0	0	0	45	24	0	0	21	0	0	51	0	0	2293	0	0	0	0
d__Bacteria;p__Proteobacteria;c__Gammaproteobacteria;o__Oceanospirillales;f__Kangiellaceae;g__Aliikangiella	19	0	3096	5074	2654	542	78	0	14	391	544	639	292	16	31	30	1037	911	1386	116	515	732	137	54	1205	1795	798	561	76	1126	0	8	186	556	1152	1134	50	61	1021	49	49	1094	583	108	33	0	1608	457	416
d__Bacteria;p__Firmicutes;c__Bacilli;o__Erysipelotrichales;f__Erysipelotrichaceae;g__Turicibacter	0	0	0	21	0	0	0	31	0	0	0	19	29	18	0	0	12	27	0	0	0	0	0	0	3	30	0	0	0	30	51	0	3	0	0	61	0	0	0	15	49	0	0	0	0	0	0	67	55
d__Bacteria;p__Proteobacteria;c__Alphaproteobacteria;o__Rhizobiales;f__Methyloligellaceae;g__uncultured	232	182	120	79	97	92	84	292	0	21	13	34	32	0	9	411	122	143	305	7	67	0	81	99	10	31	3	3	8	33	43	0	49	120	202	82	0	0	0	0	1100	8	0	0	44	44	0	24	0
d__Bacteria;p__Proteobacteria;c__Alphaproteobacteria;o__Rickettsiales;f__AB1;g__AB1	0	0	20	0	0	0	0	0	0	0	0	0	0	0	0	8	22	24	0	0	0	11	0	0	0	8	45	37	0	0	0	0	9	0	8	17	0	0	0	0	83	0	0	0	15	30	0	23	0
d__Bacteria;p__Firmicutes;c__Bacilli;o__Staphylococcales;f__Staphylococcaceae;g__Staphylococcus	26	0	0	0	0	0	30	27	0	9	15	0	37	39	18	9	15	51	7	36	44	0	0	76	0	12	7	43	7	91	0	2	0	0	22	11	0	0	0	0	0	7	16	10	0	0	0	0	13
d__Bacteria;p__Proteobacteria;c__Alphaproteobacteria;o__Rhodobacterales;f__Rhodobacteraceae;g__uncultured	708	248	1006	2081	1039	227	2818	1391	0	649	362	801	1350	112	101	1327	2266	609	1129	12	1555	1144	777	545	462	902	364	1199	33	412	861	5	449	786	2121	515	5	7	162	546	790	620	2230	48	1139	66	639	127	289
d__Bacteria;p__Bacteroidota;c__Bacteroidia;o__Flavobacteriales;f__NS7_marine_group;g__NS7_marine_group	38	27	10	138	0	0	0	119	0	19	0	23	29	0	0	29	0	0	6	0	0	0	0	18	0	5	0	0	0	0	0	0	0	0	103	43	0	0	27	0	90	21	0	0	0	0	0	3	0
d__Bacteria;p__Proteobacteria;c__Gammaproteobacteria;o__Pseudomonadales;f__Moraxellaceae;g__Acinetobacter	0	0	0	0	0	9	0	0	0	0	0	15	0	19	5	43	4	0	28	88	72	14	16	20	0	37	25	0	0	0	37	0	0	0	40	0	0	0	0	0	15	0	0	3	0	0	0	0	0
d__Bacteria;p__Proteobacteria;c__Gammaproteobacteria;o__Oceanospirillales;f__Halomonadaceae;g__Cobetia	3	0	12	10	18	0	5	0	0	38	50	123	132	87	5	0	20	0	6	25	33	21	3	0	0	0	0	0	8	0	0	0	0	9	0	0	4	0	0	0	0	21	0	9	86	0	0	0	28
d__Bacteria;p__Bacteroidota;c__Bacteroidia;o__Flavobacteriales;f__Cryomorphaceae;g__uncultured	0	0	0	54	125	19	0	0	0	0	47	0	14	0	0	6	8	41	0	0	0	45	12	100	8	10	13	43	8	0	0	0	0	0	35	8	7	5	31	0	14	4	0	0	0	0	0	3	0
d__Bacteria;p__Proteobacteria;c__Alphaproteobacteria;o__Kordiimonadales;f__Kordiimonadaceae;g__Kordiimonas	0	0	0	0	0	0	0	0	0	0	21	0	0	0	0	0	0	0	0	53	0	17	0	0	44	22	0	24	0	0	0	0	0	0	0	0	0	5	0	0	0	13	29	60	0	0	67	0	0
d__Bacteria;p__Proteobacteria;c__Gammaproteobacteria;o__Cellvibrionales;f__Spongiibacteraceae;g__BD1-7_clade	108	127	82	37	86	0	0	132	0	25	10	36	22	0	0	42	3	0	44	0	11	44	14	19	58	117	0	19	0	0	0	0	14	11	27	0	5	0	48	0	143	50	15	10	7	0	5	64	11
d__Bacteria;p__Proteobacteria;c__Gammaproteobacteria;o__Alteromonadales;f__Colwelliaceae;g__Colwellia	16	25	120	145	112	30	0	154	35	12	104	89	20	0	224	168	11	32	37	361	46	147	0	23	76	185	174	170	63	32	0	0	37	10	0	45	41	19	57	0	9	39	0	13	3	0	34	6	0
d__Bacteria;p__Bacteroidota;c__Bacteroidia;o__Flavobacteriales;f__Flavobacteriaceae;g__Ulvibacter	66	0	101	262	88	407	0	0	0	247	0	149	0	0	0	5	14	0	0	29	14	0	9	58	5	23	0	23	0	0	0	0	6	6	0	20	0	0	134	0	0	0	0	0	0	0	0	0	0
d__Bacteria;p__Proteobacteria;c__Alphaproteobacteria;o__Sphingomonadales;f__Sphingomonadaceae;g__Sphingorhabdus	232	0	7	17	0	67	464	10	0	14	0	0	0	0	152	336	11	0	32	0	41	99	450	33	0	13	0	0	0	0	324	0	0	10	8	0	0	0	46	0	100	117	75	0	336	18	23	0	0
d__Bacteria;p__Proteobacteria;c__Gammaproteobacteria;o__Pseudomonadales;f__Pseudomonadaceae;g__Pseudomonas	23	0	164	78	27	77	0	21	6	58	66	10	764	206	0	93	37	14	32	15	56	163	15	10	723	304	103	71	11	47	0	30	9	39	31	68	11	82	26	0	38	9211	0	333	0	0	129	90	0
d__Bacteria;p__Actinobacteriota;c__Actinobacteria;o__Bifidobacteriales;f__Bifidobacteriaceae;g__Bifidobacterium	0	0	0	12	0	62	0	0	0	6	24	0	0	0	0	0	9	0	16	0	31	0	4	0	0	12	46	57	4	67	34	0	0	9	22	52	0	0	0	0	63	0	88	128	0	134	25	0	37
d__Bacteria;p__Firmicutes;c__Clostridia;o__Peptostreptococcales-Tissierellales;f__Peptostreptococcales-Tissierellales;g__Peptoniphilus	0	0	22	22	0	0	18	4	0	0	0	0	0	0	0	0	0	30	0	374	0	0	0	68	0	70	0	0	0	0	0	0	0	0	0	0	0	0	0	2	8	28	0	6	0	29	20	0	0
d__Bacteria;p__Proteobacteria;c__Gammaproteobacteria;o__Alteromonadales;f__Alteromonadaceae;g__Glaciecola	2911	254	64	95	110	21	69	2441	0	9	34	23	33	0	0	2123	87	28	195	0	182	112	69	586	372	629	234	144	0	133	147	0	0	20	181	26	0	11	63	4	1588	57	53	11	0	711	570	2	20
d__Bacteria;p__Proteobacteria;c__Gammaproteobacteria;o__Oceanospirillales;f__Alcanivoracaceae;g__Ketobacter	0	4	102	58	74	43	14	19	0	46	0	25	38	9	0	39	79	65	61	8	133	129	0	0	51	133	97	172	10	52	0	0	18	37	64	256	4	2	21	0	0	140	0	0	0	0	156	23	44
d__Bacteria;p__Acidobacteriota;c__Acidobacteriae;o__PAUC26f;f__PAUC26f;g__PAUC26f	0	0	70	36	0	0	32	0	0	7	0	26	12	0	0	0	3	0	0	8	31	14	12	0	22	0	0	4	8	0	0	0	0	15	35	0	4	0	17	0	0	0	9	0	0	0	11	2	0
d__Bacteria;p__Proteobacteria;c__Gammaproteobacteria;o__Oceanospirillales;f__Nitrincolaceae;g__Neptunomonas	0	0	306	254	350	24	0	0	7	10	18	53	5	19	0	13	50	11	0	7	31	0	5	43	16	9	39	0	0	0	62	6	39	25	134	33	0	20	15	0	0	35	0	85	0	0	37	0	0
d__Bacteria;p__Proteobacteria;c__Gammaproteobacteria;o__Milano-WF1B-44;f__Milano-WF1B-44;g__Milano-WF1B-44	472	169	0	0	0	0	48	1199	0	0	59	0	0	0	0	1951	4	0	0	0	0	0	226	351	11	67	0	28	0	36	0	7	12	0	22	0	0	0	8	14	1690	0	47	0	30	219	0	0	35
d__Bacteria;p__Verrucomicrobiota;c__Verrucomicrobiae;o__Verrucomicrobiales;f__Akkermansiaceae;g__Akkermansia	0	0	28	6	29	0	15	0	0	0	0	0	0	0	8	0	0	0	0	0	101	33	0	60	0	0	0	0	0	32	0	0	0	0	47	0	5	0	0	0	53	0	0	0	0	0	174	0	0
d__Bacteria;p__Bacteroidota;c__Bacteroidia;o__Flavobacteriales;f__NS9_marine_group;g__NS9_marine_group	314	13	19	119	32	18	35	21	0	21	57	22	38	6	0	17	82	22	21	0	121	83	28	0	144	102	37	16	10	109	0	0	5	16	208	16	3	7	51	0	40	5	15	16	8	0	57	118	16
d__Bacteria;p__Firmicutes;c__Clostridia;o__Peptostreptococcales-Tissierellales;f__Peptostreptococcaceae;g__Romboutsia	0	122	0	0	0	80	0	48	0	0	25	0	0	82	14	36	0	55	0	80	32	0	13	48	0	37	58	0	6	0	44	0	4	0	0	0	0	0	50	0	151	68	74	63	33	25	47	11	101
d__Bacteria;p__Firmicutes;c__Clostridia;o__Lachnospirales;f__Lachnospiraceae;g__Roseburia	0	0	0	0	29	0	29	0	0	0	0	0	0	0	18	0	13	0	0	59	0	24	0	23	0	0	0	24	0	0	0	0	0	0	0	0	0	0	0	0	37	0	0	0	0	0	43	0	0
d__Bacteria;p__Proteobacteria;c__Alphaproteobacteria;o__Caulobacterales;f__Hyphomonadaceae;g__Hyphomonas	258	10	40	45	156	43	256	355	5	8	45	57	79	0	0	765	74	52	35	14	10	40	517	45	66	155	0	54	10	140	50	4	24	35	50	186	4	11	47	0	297	12	190	0	50	35	104	52	48
d__Bacteria;p__Bacteroidota;c__Bacteroidia;o__Flavobacteriales;f__Flavobacteriaceae;g__Spongiivirga	19051	831	1272	367	237	3997	1471	4266	0	761	76	3728	925	126	512	4875	122	21	184	0	59	13	7431	2055	159	96	185	75	35	78	249	12	66	65	713	0	0	0	1030	1684	5473	1741	8074	146	3757	1401	1356	119	7
d__Bacteria;p__Proteobacteria;c__Alphaproteobacteria;o__Micavibrionales;f__Micavibrionaceae;g__uncultured	186	0	18	13	35	0	29	54	0	5	0	0	0	0	6	8	5	23	27	0	17	0	120	20	14	0	12	0	8	67	29	0	9	5	0	0	8	5	27	14	0	66	116	13	115	0	25	15	5
d__Bacteria;p__Bacteroidota;c__Rhodothermia;o__Rhodothermales;f__Rhodothermaceae;g__uncultured	0	0	19	0	0	0	32	0	0	0	6	0	6	0	0	0	10	20	0	0	33	0	27	0	0	0	22	19	0	0	0	0	0	0	20	0	4	0	0	0	0	9	8	0	7	0	20	5	0
d__Bacteria;p__Proteobacteria;c__Gammaproteobacteria;o__KI89A_clade;f__KI89A_clade;g__KI89A_clade	0	10	140	71	173	157	0	0	0	18	19	72	28	0	0	0	49	86	51	13	18	22	8	0	85	204	123	27	17	248	0	0	14	31	79	64	0	0	24	0	9	37	0	10	0	0	155	8	0
d__Bacteria;p__Proteobacteria;c__Gammaproteobacteria;o__Cellvibrionales;f__Halieaceae;g__OM60(NOR5)_clade	4	0	10	6	7	0	0	0	0	0	0	9	37	0	0	35	0	0	13	0	0	0	0	70	0	0	9	28	8	35	0	0	0	0	13	0	0	0	0	0	0	0	0	23	0	0	33	0	0
d__Bacteria;p__Proteobacteria;c__Alphaproteobacteria;o__Rhodobacterales;f__Rhodobacteraceae;g__Limibaculum	0	0	43	23	14	29	36	0	0	0	0	32	11	0	10	0	237	142	241	0	117	46	10	0	0	65	0	7	0	112	0	0	0	19	45	27	0	2	5	0	0	0	7	3	17	0	10	9	8
d__Bacteria;p__Bacteroidota;c__Bacteroidia;o__Chitinophagales;f__Saprospiraceae;g__Portibacter	22	0	164	66	93	722	1315	0	0	220	0	874	313	0	571	0	16	0	19	14	43	0	2321	0	87	189	41	69	9	59	29	10	153	7	5265	57	7	0	0	37	0	62	139	5	3682	0	132	96	3
d__Bacteria;p__Bacteroidota;c__Bacteroidia;o__Flavobacteriales;f__Flavobacteriaceae;g__NS3a_marine_group	0	0	0	0	27	0	0	82	0	17	0	10	37	47	24	56	0	0	38	0	116	157	7	222	74	148	156	144	0	70	182	0	6	15	75	49	0	0	0	0	0	7	0	0	0	0	0	0	23
d__Bacteria;p__Proteobacteria;c__Alphaproteobacteria;o__Sphingomonadales;f__Sphingomonadaceae;__	620	186	54	15	96	215	1007	545	0	69	68	468	61	10	731	1147	58	57	36	12	49	32	410	362	67	243	22	41	6	64	88	0	6	11	364	40	0	4	0	127	800	448	981	0	492	196	1602	69	28
d__Bacteria;p__Actinobacteriota;c__Acidimicrobiia;o__Microtrichales;f__Microtrichaceae;g__Sva0996_marine_group	0	0	14	9	0	0	17	0	0	12	38	15	25	0	6	0	8	17	12	0	7	0	176	0	0	13	0	30	0	0	120	0	0	0	0	0	0	6	5	0	0	0	0	0	32	0	19	0	5
d__Bacteria;p__Proteobacteria;c__Gammaproteobacteria;o__Steroidobacterales;f__Woeseiaceae;g__Woeseia	0	0	7	9	42	6	48	0	0	0	8	16	0	0	4	32	41	80	94	0	21	40	20	0	26	18	56	0	0	0	0	0	6	0	23	0	0	0	0	7	0	37	0	0	0	0	5	11	0
d__Bacteria;p__Bacteroidota;c__Bacteroidia;o__Flavobacteriales;f__Flavobacteriaceae;g__uncultured	0	0	0	74	0	0	0	0	0	22	0	0	21	8	0	0	11	0	0	0	5	0	6	0	9	0	0	0	3	0	0	0	0	0	0	0	0	0	15	0	0	54	0	0	15	0	0	0	0
d__Bacteria;p__Proteobacteria;c__Gammaproteobacteria;o__Gammaproteobacteria_Incertae_Sedis;f__Unknown_Family;g__uncultured	0	0	235	31	185	8	0	0	0	5	9	11	15	0	0	0	9	0	0	0	0	0	3	0	40	64	80	68	6	3	0	0	59	60	73	134	0	11	32	0	0	15	0	13	0	0	9	0	0
d__Bacteria;p__Proteobacteria;c__Gammaproteobacteria;o__Pseudomonadales;f__Moraxellaceae;g__Psychrobacter	7	0	31	0	0	0	0	25	0	11	0	7	14	0	0	0	0	0	22	2	0	0	3	40	7	0	25	0	0	16	0	0	0	5	0	0	0	0	28	4	110	0	0	7	0	0	5	0	9
d__Bacteria;p__Bacteroidota;c__Bacteroidia;o__Flavobacteriales;f__Schleiferiaceae;g__Schleiferia	15	0	0	9	33	0	59	0	0	0	0	0	0	0	4	0	28	0	0	0	3	24	4	97	19	0	14	0	0	0	0	0	0	15	0	0	0	0	0	0	24	20	0	0	0	0	3	0	0
d__Bacteria;p__Planctomycetota;c__Phycisphaerae;o__Phycisphaerales;f__Phycisphaeraceae;g__SM1A02	275	137	150	100	53	64	0	110	0	41	33	64	59	10	0	246	61	82	80	19	36	29	21	37	41	139	8	19	27	41	13	4	32	30	112	46	24	12	3	0	227	110	157	26	0	12	65	31	40
d__Bacteria;p__Proteobacteria;c__Alphaproteobacteria;o__Caulobacterales;f__Hyphomonadaceae;g__Hyphobacterium	16	24	0	0	0	0	31	39	0	0	12	0	0	0	0	0	9	16	32	0	0	0	58	0	0	0	0	0	0	0	0	0	0	0	5	0	0	0	0	0	12	12	57	0	0	0	28	0	5
d__Bacteria;p__Bacteroidota;c__Bacteroidia;o__Cytophagales;f__Microscillaceae;g__uncultured	206	95	16	3	0	0	20	245	0	0	32	32	0	0	0	196	68	17	7	4	5	29	0	38	21	75	12	51	38	62	0	3	4	0	15	0	17	0	0	4	88	0	12	0	11	26	0	0	7
d__Bacteria;p__Planctomycetota;c__Phycisphaerae;o__Phycisphaerales;f__Phycisphaeraceae;g__Algisphaera	0	0	45	14	81	12	14	0	0	35	77	36	8	0	0	0	23	101	127	41	7	47	13	0	224	175	56	23	42	66	0	0	7	14	34	0	21	6	0	0	0	156	8	26	0	0	124	74	19
d__Bacteria;p__Campilobacterota;c__Campylobacteria;o__Campylobacterales;f__Arcobacteraceae;g__Pseudarcobacter	24	0	0	0	0	0	18	60	0	0	0	11	12	0	16	26	31	26	109	12	92	180	28	272	26	116	93	142	0	181	56	4	0	16	159	130	0	11	0	0	0	0	0	0	0	115	0	0	0
d__Bacteria;p__Proteobacteria;c__Gammaproteobacteria;o__Oceanospirillales;f__Nitrincolaceae;__	0	0	0	5	0	17	0	0	10	0	0	0	9	10	0	0	5	13	0	9	63	16	0	55	20	14	48	31	22	29	0	0	0	0	16	0	0	0	0	0	0	0	0	0	0	0	38	0	0
d__Bacteria;p__Proteobacteria;c__Alphaproteobacteria;o__Rickettsiales;f__SM2D12;g__SM2D12	173	169	0	11	16	0	230	88	0	0	120	11	3	0	0	209	64	14	41	5	64	0	134	82	36	3	100	46	17	17	50	8	12	13	69	0	12	6	0	10	49	20	39	11	35	12	45	10	5
d__Bacteria;p__Proteobacteria;c__Gammaproteobacteria;o__Cellvibrionales;f__Cellvibrionaceae;g__Halioxenophilus	0	0	28	34	14	49	0	0	4	13	33	6	12	0	0	0	0	54	88	13	83	96	0	5	54	63	300	204	5	154	0	0	0	21	61	13	0	48	20	0	0	512	0	34	0	0	23	50	46
d__Bacteria;p__Bacteroidota;c__Bacteroidia;o__Cytophagales;f__Cyclobacteriaceae;g__Ekhidna	59	3	634	1037	1025	178	241	40	3	179	256	777	545	48	10	30	602	519	647	19	793	353	93	131	468	1019	238	216	13	509	0	0	162	257	245	358	2	11	202	44	91	1278	303	142	110	0	435	289	306
d__Bacteria;p__Proteobacteria;c__Gammaproteobacteria;o__Alteromonadales;f__Marinobacteraceae;g__Marinobacter	9	32	0	0	0	0	104	10	0	0	7	0	0	0	0	0	78	0	7	0	29	0	0	0	0	0	0	0	0	0	0	0	8	6	13	0	0	0	0	0	9	0	0	0	9	0	9	0	0
d__Bacteria;p__Proteobacteria;c__Alphaproteobacteria;o__Caulobacterales;f__Hyphomonadaceae;g__Hellea	15	0	48	143	252	67	53	0	0	68	110	32	66	0	0	0	73	33	121	11	152	31	10	0	263	472	199	219	12	291	0	0	23	62	228	21	8	16	25	0	33	169	48	0	48	0	188	226	57
d__Bacteria;p__Bacteroidota;c__Bacteroidia;o__Flavobacteriales;f__Flavobacteriaceae;g__Nonlabens	0	0	58	65	7	74	0	0	0	0	69	11	5	0	0	0	21	101	83	0	11	0	0	0	24	35	0	28	4	37	0	0	8	0	0	0	0	0	0	0	0	17	0	12	4	0	5	17	0
d__Bacteria;p__Proteobacteria;c__Gammaproteobacteria;o__Francisellales;f__Francisellaceae;g__uncultured	0	0	10	7	0	0	0	0	0	0	28	6	0	0	0	0	17	22	0	0	42	6	0	0	0	63	18	23	18	89	0	0	7	2	8	17	0	0	0	0	0	25	0	45	0	0	0	19	54
d__Bacteria;p__Proteobacteria;c__Alphaproteobacteria;o__Rhodobacterales;f__Rhodobacteraceae;g__Silicimonas	37	4	17	17	9	17	0	0	0	0	0	0	0	0	0	50	53	0	50	0	43	6	0	0	0	0	0	0	17	122	0	0	7	22	0	0	0	0	0	0	86	0	0	6	0	0	0	0	0
d__Bacteria;p__Bacteroidota;c__Bacteroidia;o__Flavobacteriales;f__Crocinitomicaceae;g__Crocinitomix	55	0	258	229	291	785	237	7	0	24	0	71	49	0	34	51	31	0	36	0	36	321	88	0	8	6	18	0	0	14	0	0	15	11	390	22	0	0	114	118	0	54	104	0	870	0	567	85	9
d__Bacteria;p__Proteobacteria;c__Gammaproteobacteria;o__Oceanospirillales;f__Saccharospirillaceae;g__Oceaniserpentilla	20	0	114	88	156	38	0	78	1019	48	81	398	219	8	154	19	44	202	55	38	58	144	0	0	10	0	27	22	10	0	0	161	12	14	0	280	24	170	121	0	0	0	8	73	88	0	0	44	4
d__Bacteria;p__Myxococcota;c__Polyangia;o__Nannocystales;f__Nannocystaceae;g__uncultured	0	0	51	13	103	86	0	19	0	26	52	9	31	0	0	68	56	31	173	19	74	49	22	0	37	70	8	23	8	90	0	0	21	17	25	7	0	7	0	0	32	22	6	0	6	0	60	0	29
d__Bacteria;p__Proteobacteria;c__Alphaproteobacteria;o__Rickettsiales;f__uncultured;g__uncultured	0	8	26	63	84	0	77	0	0	15	76	13	13	0	0	12	124	63	88	14	64	176	13	0	56	31	111	199	26	127	0	2	20	49	83	28	14	6	0	0	0	176	39	0	15	0	173	60	135
d__Bacteria;p__Proteobacteria;c__Gammaproteobacteria;o__Alteromonadales;f__Colwelliaceae;g__Thalassotalea	0	0	152	624	312	212	0	0	37	11	127	47	22	0	68	0	21	78	97	34	26	37	0	6	76	58	107	64	16	69	0	28	21	41	80	58	22	52	54	0	0	43	395	155	0	0	0	13	9
d__Bacteria;p__Bacteroidota;c__Bacteroidia;o__Flavobacteriales;f__Flavobacteriaceae;g__Psychroserpens	1508	46	208	282	210	75	34	11	0	52	187	87	87	0	0	34	85	64	67	12	197	122	14	6	118	199	69	96	9	162	0	0	48	66	190	102	14	0	89	0	281	322	42	70	101	72	100	15	27
d__Bacteria;p__Proteobacteria;c__Alphaproteobacteria;o__Rhodobacterales;f__Rhodobacteraceae;g__Paracoccus	51	0	0	0	11	0	0	17	0	9	0	0	0	0	0	11	77	39	0	0	10	26	0	34	24	27	127	0	0	37	113	0	0	0	0	0	0	0	0	0	71	0	0	0	0	0	0	0	0
d__Bacteria;p__Proteobacteria;c__Gammaproteobacteria;o__Alteromonadales;f__Moritellaceae;g__Moritella	29	25	0	0	0	0	0	96	14	6	68	12	10	9	0	56	7	0	61	17	20	0	0	7	0	0	0	0	147	0	0	3	0	0	45	0	57	20	126	31	125	0	3	85	2666	22	0	0	0
d__Bacteria;p__Firmicutes;c__Clostridia;o__Peptostreptococcales-Tissierellales;f__Peptostreptococcales-Tissierellales;g__Anaerococcus	0	16	0	28	0	29	0	95	0	0	17	0	0	7	0	31	0	0	8	531	3	32	4	291	0	0	0	0	0	35	25	0	5	10	59	18	0	0	18	0	30	0	0	26	0	0	0	0	52
d__Bacteria;p__Bacteroidota;c__Bacteroidia;o__Flavobacteriales;f__Cryomorphaceae;g__Owenweeksia	0	0	12	29	44	0	8	0	0	0	7	0	0	0	0	0	86	0	0	2	59	10	63	0	18	32	47	16	9	67	150	51	46	98	855	240	0	0	0	0	0	44	60	33	583	0	3	44	0
d__Bacteria;p__Dependentiae;c__Babeliae;o__Babeliales;f__Babeliales;g__Babeliales	0	0	5	18	33	0	0	24	0	22	7	0	49	0	0	0	73	0	4	17	69	36	0	0	0	0	44	26	0	57	0	0	3	7	0	21	6	0	0	0	0	23	0	0	0	0	13	7	0
d__Bacteria;p__Patescibacteria;c__Gracilibacteria;o__JGI_0000069-P22;f__JGI_0000069-P22;g__JGI_0000069-P22	6	0	1439	865	1044	516	0	30	8945	408	585	838	552	91	362	0	151	621	647	279	144	119	0	61	379	238	230	71	122	174	19	64	141	327	133	600	65	3133	583	0	0	62	0	16	0	0	35	32	0
d__Bacteria;p__Proteobacteria;c__Gammaproteobacteria;o__Alteromonadales;f__Psychromonadaceae;g__Motilimonas	0	0	0	0	0	0	0	25	0	0	87	0	0	0	8	42	0	0	0	8792	0	0	0	0	0	0	19	40	7	0	0	4	0	0	0	0	0	9	0	0	59	16	0	0	359	15	0	0	0
d__Bacteria;p__Bacteroidota;c__Bacteroidia;o__Flavobacteriales;f__Flavobacteriaceae;g__Croceitalea	173	114	509	37	24	1575	78	0	0	238	0	113	394	576	0	0	0	0	0	0	0	0	176	0	844	108	178	60	0	0	151	0	8	13	249	0	0	2	105	0	0	83	193	0	83	0	104	57	0
d__Bacteria;p__Proteobacteria;c__Alphaproteobacteria;o__Sphingomonadales;f__Sphingomonadaceae;g__Altererythrobacter	125	14	21	20	33	19	167	67	0	8	0	0	10	0	8	92	0	0	16	0	16	0	35	0	0	0	0	0	0	0	0	0	0	0	7	0	0	0	0	0	45	39	36	23	115	0	13	0	0
d__Bacteria;p__Proteobacteria;c__Alphaproteobacteria;o__Rhodospirillales;f__uncultured;g__uncultured	0	0	0	3	0	0	11	0	0	0	0	8	5	0	0	11	9	0	0	3	0	0	0	0	0	0	0	0	0	48	0	0	3	3	41	0	0	6	0	0	43	6	38	3	0	0	8	0	0
d__Bacteria;p__Proteobacteria;c__Gammaproteobacteria;o__Legionellales;f__Legionellaceae;g__Legionella	8	16	0	0	0	0	0	144	0	94	0	0	666	261	0	34	11	14	0	0	0	0	6	35	43	12	0	0	12	24	0	0	1277	60	19	0	7	0	0	0	21	0	9	0	0	7	0	49	0
d__Bacteria;p__Myxococcota;c__bacteriap25;o__bacteriap25;f__bacteriap25;g__bacteriap25	192	0	9	0	0	14	0	129	0	0	27	5	0	0	0	19	0	0	0	4	6	0	0	18	11	0	0	0	0	32	0	0	0	3	0	0	0	0	0	0	859	9	0	0	0	0	0	0	5
d__Bacteria;p__Bacteroidota;c__Bacteroidia;o__Flavobacteriales;f__Crocinitomicaceae;g__uncultured	0	0	257	38	75	1877	186	0	0	813	0	146	37	0	10	0	9	0	0	0	0	0	23	0	0	0	25	0	7	0	49	0	0	0	34	0	0	0	86	0	0	0	0	0	1563	0	130	35	17
d__Bacteria;p__Proteobacteria;c__Alphaproteobacteria;o__Rhizobiales;f__Rhizobiaceae;g__Hoeflea	178	40	88	75	65	0	38	126	0	21	26	0	15	0	0	350	49	44	53	0	42	62	0	134	11	76	50	12	0	0	0	0	8	30	65	35	0	7	0	0	141	12	0	19	0	0	12	0	0
d__Bacteria;p__Proteobacteria;c__Alphaproteobacteria;o__Rhodobacterales;f__Rhodobacteraceae;g__Litoreibacter	1094	32	54	42	80	138	168	78	0	31	17	117	22	0	16	635	105	10	96	0	97	35	153	301	0	0	0	0	0	51	32	0	0	16	298	51	0	0	44	64	702	17	314	0	69	0	31	0	0
d__Bacteria;p__Patescibacteria;c__Parcubacteria;o__Candidatus_Kaiserbacteria;f__Candidatus_Kaiserbacteria;g__Candidatus_Kaiserbacteria	39	8	161	230	193	37	19	73	0	139	25	168	148	15	6	0	218	488	240	0	282	89	5	17	41	116	52	51	21	77	0	0	81	33	144	0	20	0	18	0	0	101	0	0	50	0	9	37	88
d__Bacteria;p__Spirochaetota;c__Spirochaetia;o__Spirochaetales;f__Spirochaetaceae;__	0	0	0	0	52	0	121	0	0	10	0	17	25	73	24	90	15	47	0	0	91	101	10	295	36	44	97	135	0	192	37	0	23	8	199	90	0	0	0	0	0	0	10	0	0	0	0	0	0
d__Bacteria;p__Proteobacteria;c__Gammaproteobacteria;o__Cellvibrionales;f__Halieaceae;g__Haliea	103	167	0	0	0	0	0	220	0	0	0	15	17	0	0	10	0	20	0	0	19	0	0	129	0	81	65	0	0	59	0	0	0	0	0	0	0	0	0	0	244	0	0	0	8	20	0	3	0
d__Bacteria;p__Proteobacteria;c__Alphaproteobacteria;o__Sphingomonadales;f__Sphingomonadaceae;g__Erythrobacter	67	46	127	64	18	13	677	1223	0	0	53	25	8	0	0	1157	15	71	29	23	15	32	197	325	140	63	79	0	0	121	173	0	26	14	19	130	5	3	27	71	17	88	194	0	174	0	31	0	54
d__Bacteria;p__Bacteroidota;c__Bacteroidia;o__Flavobacteriales;f__Flavobacteriaceae;g__Subsaxibacter	45	20	94	518	104	68	0	0	0	24	168	86	45	0	0	16	27	0	9	0	16	54	0	0	16	0	42	55	0	37	0	0	15	15	25	8	14	9	238	9	0	136	0	36	0	0	47	59	12
d__Bacteria;p__Bacteroidota;c__Bacteroidia;o__Flavobacteriales;f__Flavobacteriaceae;g__Polaribacter	0	0	10	94	31	37	0	0	0	0	18	18	8	25	0	0	70	10	0	5	49	11	10	0	12	74	14	46	0	53	0	0	0	12	17	0	0	92	0	0	0	18	0	0	0	0	34	0	6
d__Bacteria;p__Proteobacteria;c__Gammaproteobacteria;o__Cellvibrionales;f__Halieaceae;__	0	0	57	53	69	6	56	0	0	21	29	45	0	0	0	17	17	9	72	0	33	46	36	0	41	88	0	19	14	60	0	0	13	14	23	19	10	0	0	0	0	0	6	16	0	0	18	0	39
d__Bacteria;p__Bacteroidota;c__Bacteroidia;o__Chitinophagales;f__37-13;g__37-13	0	7	15	118	37	42	65	0	0	18	24	0	17	0	0	0	15	0	41	0	0	0	18	0	19	0	33	31	14	79	0	0	5	27	25	60	0	0	0	0	0	142	0	16	0	0	14	0	0
d__Bacteria;p__Proteobacteria;c__Alphaproteobacteria;o__Caulobacterales;f__Hyphomonadaceae;__	39	0	0	0	0	0	32	0	0	23	0	40	0	0	0	0	25	0	0	0	0	0	16	0	0	0	0	0	0	27	50	0	0	0	75	0	0	0	0	10	11	8	28	0	37	0	0	0	0
d__Bacteria;p__Proteobacteria;c__Alphaproteobacteria;o__Kordiimonadales;f__uncultured;g__uncultured	3	46	61	54	46	56	0	43	0	0	25	23	41	0	0	12	105	82	94	0	48	15	0	35	16	36	0	10	0	25	0	0	7	25	0	67	0	0	0	0	18	0	0	16	0	0	18	6	7
d__Bacteria;p__Proteobacteria;c__Gammaproteobacteria;o__Burkholderiales;f__Methylophilaceae;g__Methylotenera	196	22	17	6	7	0	0	157	0	0	19	6	0	0	0	164	24	4	0	0	6	0	27	47	0	0	10	29	2	0	0	0	6	0	39	32	0	0	0	0	102	0	25	0	37	35	0	0	0
d__Bacteria;p__Proteobacteria;c__Gammaproteobacteria;o__Oceanospirillales;f__Saccharospirillaceae;g__Oceanobacter	14	0	17	21	25	0	0	0	25	3	226	0	0	0	38	0	19	33	9	24	36	0	0	0	24	0	0	26	42	9	0	7	21	16	56	64	27	34	0	0	12	14	169	59	12	0	0	0	6
d__Bacteria;p__Proteobacteria;c__Alphaproteobacteria;o__Caulobacterales;f__Hyphomonadaceae;g__uncultured	34	0	8	11	0	26	67	0	0	4	11	14	14	0	193	28	42	0	0	12	8	25	69	0	52	37	9	31	0	43	0	0	0	7	75	0	0	0	0	44	0	37	600	0	119	0	41	0	14
d__Bacteria;p__Bacteroidota;c__Bacteroidia;o__Chitinophagales;f__Saprospiraceae;g__Aureispira	17	0	29	5	0	0	0	0	0	0	25	0	67	0	0	8	0	0	21	11	9	0	0	0	0	34	94	42	0	0	0	0	0	0	40	0	0	2	0	2	83	0	8	0	0	0	13	10	0
d__Bacteria;p__Bacteroidota;c__Bacteroidia;o__Cytophagales;f__Bernardetiaceae;g__Bernardetia	0	0	0	26	0	0	0	0	0	0	108	0	9	0	0	0	22	0	0	0	0	0	0	0	0	11	0	69	6	0	0	0	10	17	7	0	0	10	0	0	61	23	0	21	0	0	15	143	0
d__Bacteria;p__Patescibacteria;c__Gracilibacteria;o__Absconditabacteriales_(SR1);f__Absconditabacteriales_(SR1);g__Absconditabacteriales_(SR1)	0	0	322	165	193	66	0	0	0	52	121	42	180	58	0	30	37	0	0	0	147	47	5	0	58	140	38	294	30	32	0	0	75	76	94	0	21	23	0	0	0	30	0	0	0	0	166	0	313
d__Bacteria;p__Proteobacteria;c__Alphaproteobacteria;o__Rhodobacterales;f__Rhodobacteraceae;g__Defluviimonas	930	441	238	294	355	140	50	345	0	139	28	174	59	10	139	1490	65	15	55	0	33	0	61	113	42	80	18	14	0	33	0	0	15	60	59	32	0	0	142	0	840	46	140	0	74	164	19	0	0
d__Bacteria;p__Bacteroidota;c__Bacteroidia;o__Sphingobacteriales;f__NS11-12_marine_group;g__NS11-12_marine_group	0	42	0	34	0	5	15	14	0	0	0	0	26	0	0	0	0	24	0	0	0	0	8	7	0	0	58	40	0	45	0	0	13	6	0	0	3	5	0	0	181	25	0	0	0	0	0	6	0
d__Bacteria;p__Proteobacteria;c__Alphaproteobacteria;o__Rhodobacterales;f__Rhodobacteraceae;g__Rhodobacteraceae	96	65	0	0	0	0	0	214	0	53	0	29	0	0	0	367	0	0	30	0	0	24	0	178	28	0	9	0	0	0	0	0	0	0	37	106	0	0	0	0	774	0	0	0	19	0	13	0	0
d__Bacteria;p__Bdellovibrionota;c__Bdellovibrionia;o__Bacteriovoracales;f__Bacteriovoracaceae;g__Halobacteriovorax	0	0	726	434	1015	104	0	0	138	0	0	27	0	0	0	0	0	14	0	6	0	16	0	0	154	22	17	0	0	0	0	8	239	151	201	215	3	61	186	0	0	0	0	0	0	0	4	11	0
d__Bacteria;p__Bacteroidota;c__Bacteroidia;o__Cytophagales;f__Microscillaceae;g__Microscilla	25	0	412	1383	533	851	0	10	36	139	94	345	571	0	0	27	0	0	59	22	0	0	0	0	32	43	22	22	7	0	0	30750	354	95	85	144	0	502	65	0	36	82	0	60	0	0	51	95	0
d__Bacteria;p__Proteobacteria;c__Gammaproteobacteria;o__HglApr721;f__HglApr721;g__HglApr721	0	0	0	0	0	25	0	0	0	17	59	8	0	9	0	0	0	0	6	5	13	17	0	0	8	0	82	56	10	31	50	0	0	0	0	6	0	0	60	0	0	31	5	0	0	0	79	15	10
d__Bacteria;p__Proteobacteria;c__Gammaproteobacteria;o__Pseudomonadales;f__Moraxellaceae;g__Enhydrobacter	12	24	0	0	0	60	0	8	0	5	38	17	0	97	0	0	0	3	49	0	0	20	0	0	29	48	0	0	3	26	0	0	0	0	11	22	0	0	7	0	0	0	0	29	0	0	8	0	38
d__Bacteria;p__Proteobacteria;c__Alphaproteobacteria;o__Rhodobacterales;f__Rhodobacteraceae;g__Falsirhodobacter	28	35	19	27	0	0	0	59	0	18	54	33	0	0	0	0	40	29	21	0	31	0	0	0	0	7	0	0	0	0	0	0	0	25	0	21	0	0	0	0	100	0	0	10	0	0	0	0	25
d__Bacteria;p__Proteobacteria;c__Alphaproteobacteria;o__Parvibaculales;f__uncultured;g__uncultured	61	7	0	0	0	0	0	23	0	13	0	7	0	0	0	0	6	0	0	0	4	0	0	0	15	0	0	0	0	0	0	0	0	4	12	0	10	0	0	0	49	14	0	0	0	0	3	0	0
d__Bacteria;p__Myxococcota;c__Myxococcia;o__Myxococcales;f__Myxococcaceae;g__P3OB-42	12	0	142	224	96	219	96	7	0	59	125	77	80	43	0	0	65	29	52	45	29	86	92	0	66	490	265	293	32	265	0	0	34	36	68	30	10	8	35	9	0	151	0	26	0	0	185	89	75
d__Bacteria;p__Proteobacteria;c__Alphaproteobacteria;o__Rhodobacterales;f__Rhodobacteraceae;g__Leisingera	0	0	107	93	144	0	0	0	0	0	0	26	0	0	0	0	502	214	185	0	314	24	14	0	25	0	0	0	18	0	0	0	7	10	0	34	28	0	65	0	0	0	15	0	8	0	33	0	34
[truncated: 65 more columns]

## Sheet: Metadata_16S
Miseq-run	Sample	Family	Sex	Diet_Male	Diet_Female	Diet_Parents	Tissue	Group
E007463_1	A02_M_AL	A02	M	AL		AL_Male	gut	A0O2-M
E007463_10	A03_F_AL	A03	F		AL	AL_Female	gut	A0O3-F
E007464_5	B08_2_AL_AL	B08	Offspring	AL	AL	ALxAL	gut	B08-O2
E007464_6	B08_3_AL_AL	B08	Offspring	AL	AL	ALxAL	gut	B08-O3
E007464_7	B08_4_AL_AL	B08	Offspring	AL	AL	ALxAL	gut	B08-O4
E007464_8	B08_5_AL_AL	B08	Offspring	AL	AL	ALxAL	gut	B08-O5
E007464_10	B09_M_IF	B09	M	IF		IF_Male	gut	B09-M
E007464_11	B09_F_AL	B09	F		AL	AL_Female	gut	B09-F
E007464_13	B09_1_IF_AL	B09	Offspring	IF	AL	IFxAL	gut	B09-O1
E007464_14	B09_2_IF_AL	B09	Offspring	IF	AL	IFxAL	gut	B09-O2
E007463_11	A03_1_IF_AL	A03	Offspring	IF	AL	IFxAL	gut	A0O3-O1
E007464_15	B09_3_IF_AL	B09	Offspring	IF	AL	IFxAL	gut	B09-O3
E007464_16	B09_4_IF_AL	B09	Offspring	IF	AL	IFxAL	gut	B09-O4
E007464_17	B09_5_IF_AL	B09	Offspring	IF	AL	IFxAL	gut	B09-O5
E007464_20	B13_M_IF	B13	M	IF		IF_Male	gut	BO1O3-M
E007464_21	B13_F_IF	B13	F		IF	IF_Female	gut	BO1O3-F
E007464_22	B13_1_IF_IF	B13	Offspring	IF	IF	IFxIF	gut	BO1O3-O1
E007464_23	B13_2_IF_IF	B13	Offspring	IF	IF	IFxIF	gut	BO1O3-O2
E007464_24	B13_3_IF_IF	B13	Offspring	IF	IF	IFxIF	gut	BO1O3-O3
E007463_12	A03_2_IF_AL	A03	Offspring	IF	AL	IFxAL	gut	A0O3-O2
E007464_25	B13_4_IF_IF	B13	Offspring	IF	IF	IFxIF	gut	BO1O3-O4
E007464_26	B13_5_IF_IF	B13	Offspring	IF	IF	IFxIF	gut	BO1O3-O5
E007464_29	B16_M_IF	B16	M	IF		IF_Male	gut	BO16-M
E007464_30	B16_F_AL	B16	F		AL	AL_Female	gut	BO16-F
E007464_31	B16_1_IF_AL	B16	Offspring	IF	AL	IFxAL	gut	BO16-O1
E007464_32	B16_2_IF_AL	B16	Offspring	IF	AL	IFxAL	gut	BO16-O2
E007464_33	B16_3_IF_AL	B16	Offspring	IF	AL	IFxAL	gut	BO16-O3
E007464_34	B16_4_IF_AL	B16	Offspring	IF	AL	IFxAL	gut	BO16-O4
E007463_13	A03_3_IF_AL	A03	Offspring	IF	AL	IFxAL	gut	A0O3-O3
E007464_35	B16_5_IF_AL	B16	Offspring	IF	AL	IFxAL	gut	BO16-O5
E007464_39	B17_M_IF	B17	M	IF		IF_Male	gut	BO17-M
E007464_40	B17_F_IF	B17	F		IF	IF_Female	gut	BO17-F
E007464_41	B17_1_IF_IF	B17	Offspring	IF	IF	IFxIF	gut	BO17-O1
E007464_42	B17_2_IF_IF	B17	Offspring	IF	IF	IFxIF	gut	BO17-O2
E007464_43	B17_3_IF_IF	B17	Offspring	IF	IF	IFxIF	gut	BO17-O3
E007464_44	B17_4_IF_IF	B17	Offspring	IF	IF	IFxIF	gut	BO17-O4
E007463_14	A03_4_IF_AL	A03	Offspring	IF	AL	IFxAL	gut	A0O3-O4
E007464_45	B17_5_IF_IF	B17	Offspring	IF	IF	IFxIF	gut	BO17-O5
E007463_15	A03_5_IF_AL	A03	Offspring	IF	AL	IFxAL	gut	A0O3-O5
E007463_17	A04_M_AL	A04	M	AL		AL_Male	gut	A0O4-M
E007463_18	A04_F_AL	A04	F		AL	AL_Female	gut	A0O4-F
E007463_19	A04_1_AL_AL	A04	Offspring	AL	AL	ALxAL	gut	A0O4-O1
E007463_2	A02_F_IF	A02	F		IF	IF_Female	gut	A0O2-F
E007463_20	A04_2_AL_AL	A04	Offspring	AL	AL	ALxAL	gut	A0O4-O2
E007463_22	A05_M_IF	A05	M	IF		IF_Male	gut	A0O5-M
E007463_23	A05_F_IF	A05	F		IF	IF_Female	gut	A0O5-F
E007463_24	A05_1_IF_IF	A05	Offspring	IF	IF	IFxIF	gut	A0O5-O1
E007463_26	A05_2_IF_IF	A05	Offspring	IF	IF	IFxIF	gut	A0O5-O2
E007463_27	A05_3_IF_IF	A05	Offspring	IF	IF	IFxIF	gut	A0O5-O3
E007463_28	A05_4_IF_IF	A05	Offspring	IF	IF	IFxIF	gut	A0O5-O4
E007463_29	A05_5_IF_IF	A05	Offspring	IF	IF	IFxIF	gut	A0O5-O5
E007463_3	A02_1_AL_IF	A02	Offspring	AL	IF	ALxIF	gut	A0O2-O1
E007463_31	A07_M_AL	A07	M	AL		AL_Male	gut	A07-M
E007463_32	A07_F_IF	A07	F		IF	IF_Female	gut	A07-F
E007463_33	A07_1_AL_IF	A07	Offspring	AL	IF	ALxIF	gut	A07-O1
E007463_34	A07_2_AL_IF	A07	Offspring	AL	IF	ALxIF	gut	A07-O2
E007463_35	A07_3_AL_IF	A07	Offspring	AL	IF	ALxIF	gut	A07-O3
E007463_36	A07_4_AL_IF	A07	Offspring	AL	IF	ALxIF	gut	A07-O4
E007463_37	A07_5_AL_IF	A07	Offspring	AL	IF	ALxIF	gut	A07-O5
E007463_39	A08_M_AL	A08	M	AL		AL_Male	gut	A08-M
E007463_4	A02_2_AL_IF	A02	Offspring	AL	IF	ALxIF	gut	A0O2-O2
E007463_40	A08_F_AL	A08	F		AL	AL_Female	gut	A08-F
E007463_41	A08_1_AL_AL	A08	Offspring	AL	AL	ALxAL	gut	A08-O1
E007463_42	A08_2_AL_AL	A08	Offspring	AL	AL	ALxAL	gut	A08-O2
E007463_43	A08_3_AL_AL	A08	Offspring	AL	AL	ALxAL	gut	A08-O3
E007463_44	A08_4_AL_AL	A08	Offspring	AL	AL	ALxAL	gut	A08-O4
E007463_45	A08_5_AL_AL	A08	Offspring	AL	AL	ALxAL	gut	A08-O5
E007463_47	A09_M_IF	A09	M	IF		IF_Male	gut	A09-M
E007463_48	A09_F_IF	A09	F		IF	IF_Female	gut	A09-F
E007463_5	A02_3_AL_IF	A02	Offspring	AL	IF	ALxIF	gut	A0O2-O3
E007463_50	A09_1_IF_IF	A09	Offspring	IF	IF	IFxIF	gut	A09-O1
E007463_51	A09_2_IF_IF	A09	Offspring	IF	IF	IFxIF	gut	A09-O2
E007463_52	A09_3_IF_IF	A09	Offspring	IF	IF	IFxIF	gut	A09-O3
E007463_53	A09_4_IF_IF	A09	Offspring	IF	IF	IFxIF	gut	A09-O4
E007463_54	A09_5_IF_IF	A09	Offspring	IF	IF	IFxIF	gut	A09-O5
E007463_56	A11_M_AL	A11	M	AL		AL_Male	gut	AO1O1-M
E007463_57	A11_F_AL	A11	F		AL	AL_Female	gut	AO1O1-F
E007463_58	A11_1_AL_AL	A11	Offspring	AL	AL	ALxAL	gut	AO1O1-O1
E007463_59	A11_2_AL_AL	A11	Offspring	AL	AL	ALxAL	gut	AO1O1-O2
E007463_6	A02_4_AL_IF	A02	Offspring	AL	IF	ALxIF	gut	A0O2-O4
E007463_61	A11_3_AL_AL	A11	Offspring	AL	AL	ALxAL	gut	AO1O1-O3
E007463_62	A11_4_AL_AL	A11	Offspring	AL	AL	ALxAL	gut	AO1O1-O4
E007463_63	A11_5_AL_AL	A11	Offspring	AL	AL	ALxAL	gut	AO1O1-O5
E007463_65	A12_M_IF	A12	M	IF		IF_Male	gut	AO1O2-M
E007463_66	A12_F_IF	A12	F		IF	IF_Female	gut	AO1O2-F
E007463_67	A12_1_IF_IF	A12	Offspring	IF	IF	IFxIF	gut	AO1O2-O1
E007463_68	A12_2_IF_IF	A12	Offspring	IF	IF	IFxIF	gut	AO1O2-O2
E007463_69	A12_3_IF_IF	A12	Offspring	IF	IF	IFxIF	gut	AO1O2-O3
E007463_7	A02_5_AL_IF	A02	Offspring	AL	IF	ALxIF	gut	A0O2-O5
E007463_70	A12_4_IF_IF	A12	Offspring	IF	IF	IFxIF	gut	AO1O2-O4
E007463_71	A12_5_IF_IF	A12	Offspring	IF	IF	IFxIF	gut	AO1O2-O5
E007463_74	A14_M_AL	A14	M	AL		AL_Male	gut	AO1O4-M
E007463_75	A14_F_IF	A14	F		IF	IF_Female	gut	AO1O4-F
E007463_76	A14_1_AL_IF	A14	Offspring	AL	IF	ALxIF	gut	AO1O4-O1
E007463_77	A14_2_AL_IF	A14	Offspring	AL	IF	ALxIF	gut	AO1O4-O2
E007463_78	A14_3_AL_IF	A14	Offspring	AL	IF	ALxIF	gut	AO1O4-O3
E007463_79	A14_4_AL_IF	A14	Offspring	AL	IF	ALxIF	gut	AO1O4-O4
E007463_80	A14_5_AL_IF	A14	Offspring	AL	IF	ALxIF	gut	AO1O4-O5
E007463_83	A18_M_AL	A18	M	AL		AL_Male	gut	AO18-M
E007463_84	A18_F_AL	A18	F		AL	AL_Female	gut	AO18-F
E007463_85	A18_1_AL_AL	A18	Offspring	AL	AL	ALxAL	gut	AO18-O1
E007463_86	A18_2_AL_AL	A18	Offspring	AL	AL	ALxAL	gut	AO18-O2
E007463_87	A18_3_AL_AL	A18	Offspring	AL	AL	ALxAL	gut	AO18-O3
E007463_89	B05_M_IF	B05	M	IF		IF_Male	gut	B0O5-M
E007463_9	A03_M_IF	A03	M	IF		IF_Male	gut	A0O3-M
E007463_90	B05_F_AL	B05	F		AL	AL_Female	gut	B0O5-F
E007463_91	B05_1_IF_AL	B05	Offspring	IF	AL	IFxAL	gut	B0O5-O1
E007463_92	B05_2_IF_AL	B05	Offspring	IF	AL	IFxAL	gut	B0O5-O2
E007463_93	B05_3_IF_AL	B05	Offspring	IF	AL	IFxAL	gut	B0O5-O3
E007463_94	B05_4_IF_AL	B05	Offspring	IF	AL	IFxAL	gut	B0O5-O4
E007463_95	B05_5_IF_AL	B05	Offspring	IF	AL	IFxAL	gut	B0O5-O5
E007464_2	B08_M_AL	B08	M	AL		AL_Male	gut	B08-M
E007464_3	B08_F_AL	B08	F		AL	AL_Female	gut	B08-F
E007464_4	B08_1_AL_AL	B08	Offspring	AL	AL	ALxAL	gut	B08-O1

## Sheet: Taxa_levels
Level	Domain	Phylum	Class	Order	Family	Genus
d__Bacteria;p__Bacteroidota;c__Bacteroidia;o__Flavobacteriales;f__Flavobacteriaceae;g__Flavobacterium	Bacteria	Bacteroidota	Bacteroidia	Flavobacteriales	Flavobacteriaceae	Flavobacterium
d__Bacteria;p__Bacteroidota;c__Bacteroidia;o__Bacteroidales;f__Muribaculaceae;g__Muribaculaceae	Bacteria	Bacteroidota	Bacteroidia	Bacteroidales	Muribaculaceae	Muribaculaceae
d__Bacteria;p__Firmicutes;c__Clostridia;o__Oscillospirales;f__Ruminococcaceae;g__Ruminococcus	Bacteria	Firmicutes	Clostridia	Oscillospirales	Ruminococcaceae	Ruminococcus
d__Bacteria;p__Firmicutes;c__Clostridia;o__Lachnospirales;f__Lachnospiraceae;__	Bacteria	Firmicutes	Clostridia	Lachnospirales	Lachnospiraceae	OTU-n1
d__Bacteria;p__Proteobacteria;c__Gammaproteobacteria;o__Alteromonadales;f__Alteromonadaceae;__	Bacteria	Proteobacteria	Gammaproteobacteria	Alteromonadales	Alteromonadaceae	OTU-n2
d__Bacteria;p__Proteobacteria;c__Gammaproteobacteria;o__Alteromonadales;f__Pseudoalteromonadaceae;g__Pseudoalteromonas	Bacteria	Proteobacteria	Gammaproteobacteria	Alteromonadales	Pseudoalteromonadaceae	Pseudoalteromonas
d__Bacteria;p__Firmicutes;c__Clostridia;o__Peptostreptococcales-Tissierellales;f__Peptostreptococcaceae;__	Bacteria	Firmicutes	Clostridia	Peptostreptococcales-Tissierellales	Peptostreptococcaceae	OTU-n3
d__Bacteria;p__Firmicutes;c__Clostridia;o__Clostridiales;f__Clostridiaceae;g__Clostridium_sensu_stricto_1	Bacteria	Firmicutes	Clostridia	Clostridiales	Clostridiaceae	Clostridium_sensu_stricto_1
d__Bacteria;p__Bacteroidota;c__Bacteroidia;o__Flavobacteriales;f__Flavobacteriaceae;__	Bacteria	Bacteroidota	Bacteroidia	Flavobacteriales	Flavobacteriaceae	OTU-n4
d__Bacteria;p__Proteobacteria;c__Alphaproteobacteria;o__Rhodobacterales;f__Rhodobacteraceae;__	Bacteria	Proteobacteria	Alphaproteobacteria	Rhodobacterales	Rhodobacteraceae	OTU-n5
d__Bacteria;p__Planctomycetota;c__OM190;o__OM190;f__OM190;g__OM190	Bacteria	Planctomycetota	OM190	OM190	OM190	OM190
d__Bacteria;p__Firmicutes;c__Bacilli;o__Erysipelotrichales;f__Erysipelotrichaceae;g__Faecalibaculum	Bacteria	Firmicutes	Bacilli	Erysipelotrichales	Erysipelotrichaceae	Faecalibaculum
d__Bacteria;p__Bdellovibrionota;c__Oligoflexia;o__Oligoflexales;f__uncultured;g__uncultured	Bacteria	Bdellovibrionota	Oligoflexia	Oligoflexales	uncultured	uncultured
d__Bacteria;p__Proteobacteria;c__Gammaproteobacteria;o__Oceanospirillales;f__Marinomonadaceae;g__Marinomonas	Bacteria	Proteobacteria	Gammaproteobacteria	Oceanospirillales	Marinomonadaceae	Marinomonas
d__Bacteria;p__Bacteroidota;c__Bacteroidia;o__Bacteroidales;f__Bacteroidaceae;g__Bacteroides	Bacteria	Bacteroidota	Bacteroidia	Bacteroidales	Bacteroidaceae	Bacteroides
d__Bacteria;p__Firmicutes;c__Clostridia;o__Lachnospirales;f__Lachnospiraceae;g__Lachnospiraceae_NK4A136_group	Bacteria	Firmicutes	Clostridia	Lachnospirales	Lachnospiraceae	Lachnospiraceae_NK4A136_group
d__Bacteria;p__Proteobacteria;c__Alphaproteobacteria;o__Rhodobacterales;f__Rhodobacteraceae;g__Marivita	Bacteria	Proteobacteria	Alphaproteobacteria	Rhodobacterales	Rhodobacteraceae	Marivita
d__Bacteria;p__Proteobacteria;c__Gammaproteobacteria;o__Oceanospirillales;f__Oleiphilaceae;g__Oleiphilus	Bacteria	Proteobacteria	Gammaproteobacteria	Oceanospirillales	Oleiphilaceae	Oleiphilus
d__Bacteria;p__Proteobacteria;c__Alphaproteobacteria;o__Rhizobiales;f__Devosiaceae;g__Maritalea	Bacteria	Proteobacteria	Alphaproteobacteria	Rhizobiales	Devosiaceae	Maritalea
d__Bacteria;p__Bacteroidota;c__Bacteroidia;o__Chitinophagales;f__Saprospiraceae;g__uncultured	Bacteria	Bacteroidota	Bacteroidia	Chitinophagales	Saprospiraceae	uncultured
d__Bacteria;p__Firmicutes;c__Clostridia;o__Lachnospirales;f__Lachnospiraceae;g__uncultured	Bacteria	Firmicutes	Clostridia	Lachnospirales	Lachnospiraceae	uncultured
d__Bacteria;p__Proteobacteria;c__Gammaproteobacteria;o__Oceanospirillales;f__Pseudohongiellaceae;g__Pseudohongiella	Bacteria	Proteobacteria	Gammaproteobacteria	Oceanospirillales	Pseudohongiellaceae	Pseudohongiella
d__Bacteria;p__Bdellovibrionota;c__Bdellovibrionia;o__Bdellovibrionales;f__Bdellovibrionaceae;g__OM27_clade	Bacteria	Bdellovibrionota	Bdellovibrionia	Bdellovibrionales	Bdellovibrionaceae	OM27_clade
d__Bacteria;p__Bacteroidota;c__Bacteroidia;o__Flavobacteriales;f__Crocinitomicaceae;g__Fluviicola	Bacteria	Bacteroidota	Bacteroidia	Flavobacteriales	Crocinitomicaceae	Fluviicola
d__Bacteria;p__Proteobacteria;c__Gammaproteobacteria;o__Oceanospirillales;f__Nitrincolaceae;g__Neptuniibacter	Bacteria	Proteobacteria	Gammaproteobacteria	Oceanospirillales	Nitrincolaceae	Neptuniibacter
d__Bacteria;p__Firmicutes;c__Clostridia;o__Lachnospirales;f__Lachnospiraceae;g__Blautia	Bacteria	Firmicutes	Clostridia	Lachnospirales	Lachnospiraceae	Blautia
d__Bacteria;p__Bdellovibrionota;c__Bdellovibrionia;o__Bacteriovoracales;f__Bacteriovoracaceae;g__uncultured	Bacteria	Bdellovibrionota	Bdellovibrionia	Bacteriovoracales	Bacteriovoracaceae	uncultured
d__Bacteria;p__Proteobacteria;c__Gammaproteobacteria;o__Alteromonadales;f__Alteromonadaceae;g__Paraglaciecola	Bacteria	Proteobacteria	Gammaproteobacteria	Alteromonadales	Alteromonadaceae	Paraglaciecola
d__Bacteria;p__Desulfobacterota;c__Desulfuromonadia;o__PB19;f__PB19;g__PB19	Bacteria	Desulfobacterota	Desulfuromonadia	PB19	PB19	PB19
d__Bacteria;p__Proteobacteria;c__Gammaproteobacteria;o__Xanthomonadales;f__Xanthomonadaceae;g__Stenotrophomonas	Bacteria	Proteobacteria	Gammaproteobacteria	Xanthomonadales	Xanthomonadaceae	Stenotrophomonas
d__Bacteria;p__Firmicutes;c__Clostridia;o__Lachnospirales;f__Lachnospiraceae;g__Anaerostipes	Bacteria	Firmicutes	Clostridia	Lachnospirales	Lachnospiraceae	Anaerostipes
d__Bacteria;p__Proteobacteria;c__Gammaproteobacteria;o__uncultured;f__uncultured;g__uncultured	Bacteria	Proteobacteria	Gammaproteobacteria	uncultured	uncultured	uncultured
d__Bacteria;p__Proteobacteria;c__Gammaproteobacteria;o__Vibrionales;f__Vibrionaceae;g__Vibrio	Bacteria	Proteobacteria	Gammaproteobacteria	Vibrionales	Vibrionaceae	Vibrio
d__Bacteria;p__Bacteroidota;c__Bacteroidia;o__Chitinophagales;f__Saprospiraceae;g__Lewinella	Bacteria	Bacteroidota	Bacteroidia	Chitinophagales	Saprospiraceae	Lewinella
d__Bacteria;p__Proteobacteria;c__Alphaproteobacteria;o__Rhodobacterales;f__Rhodobacteraceae;g__Sulfitobacter	Bacteria	Proteobacteria	Alphaproteobacteria	Rhodobacterales	Rhodobacteraceae	Sulfitobacter
d__Bacteria;p__Firmicutes;c__Bacilli;o__Lactobacillales;f__Lactobacillaceae;g__Lactobacillus	Bacteria	Firmicutes	Bacilli	Lactobacillales	Lactobacillaceae	Lactobacillus
d__Bacteria;p__Firmicutes;c__Bacilli;o__Lactobacillales;f__Streptococcaceae;g__Streptococcus	Bacteria	Firmicutes	Bacilli	Lactobacillales	Streptococcaceae	Streptococcus
d__Bacteria;p__Proteobacteria;c__Alphaproteobacteria;o__Micavibrionales;f__uncultured;g__uncultured	Bacteria	Proteobacteria	Alphaproteobacteria	Micavibrionales	uncultured	uncultured
d__Bacteria;p__Proteobacteria;c__Gammaproteobacteria;o__Alteromonadales;f__Shewanellaceae;g__Shewanella	Bacteria	Proteobacteria	Gammaproteobacteria	Alteromonadales	Shewanellaceae	Shewanella
d__Bacteria;p__Proteobacteria;c__Alphaproteobacteria;o__Rhodobacterales;f__Rhodobacteraceae;g__Yoonia-Loktanella	Bacteria	Proteobacteria	Alphaproteobacteria	Rhodobacterales	Rhodobacteraceae	Yoonia-Loktanella
d__Bacteria;p__Bacteroidota;c__Bacteroidia;o__Cytophagales;f__Cyclobacteriaceae;g__uncultured	Bacteria	Bacteroidota	Bacteroidia	Cytophagales	Cyclobacteriaceae	uncultured
d__Bacteria;p__Proteobacteria;c__Gammaproteobacteria;o__Gammaproteobacteria_Incertae_Sedis;f__Unknown_Family;g__Marinicella	Bacteria	Proteobacteria	Gammaproteobacteria	Gammaproteobacteria_Incertae_Sedis	Unknown_Family	Marinicella
d__Bacteria;p__Proteobacteria;c__Gammaproteobacteria;o__Alteromonadales;f__Alteromonadaceae;g__Alteromonas	Bacteria	Proteobacteria	Gammaproteobacteria	Alteromonadales	Alteromonadaceae	Alteromonas
d__Bacteria;p__Bacteroidota;c__Bacteroidia;o__Cytophagales;f__Cyclobacteriaceae;g__Fulvivirga	Bacteria	Bacteroidota	Bacteroidia	Cytophagales	Cyclobacteriaceae	Fulvivirga
d__Bacteria;p__Bacteroidota;c__Bacteroidia;o__Bacteroidales;f__Rikenellaceae;g__Alistipes	Bacteria	Bacteroidota	Bacteroidia	Bacteroidales	Rikenellaceae	Alistipes
d__Bacteria;p__Actinobacteriota;c__Actinobacteria;o__Corynebacteriales;f__Corynebacteriaceae;g__Corynebacterium	Bacteria	Actinobacteriota	Actinobacteria	Corynebacteriales	Corynebacteriaceae	Corynebacterium
d__Bacteria;p__Bacteroidota;c__Bacteroidia;o__Flavobacteriales;f__Flavobacteriaceae;g__Aquibacter	Bacteria	Bacteroidota	Bacteroidia	Flavobacteriales	Flavobacteriaceae	Aquibacter
d__Bacteria;p__Bacteroidota;c__Bacteroidia;o__Bacteroidales;f__Prevotellaceae;g__Prevotellaceae_UCG-001	Bacteria	Bacteroidota	Bacteroidia	Bacteroidales	Prevotellaceae	Prevotellaceae_UCG-001
d__Bacteria;p__Bacteroidota;c__Bacteroidia;o__Chitinophagales;f__uncultured;g__uncultured	Bacteria	Bacteroidota	Bacteroidia	Chitinophagales	uncultured	uncultured
d__Bacteria;p__Spirochaetota;c__Brevinematia;o__Brevinematales;f__Brevinemataceae;g__Brevinema	Bacteria	Spirochaetota	Brevinematia	Brevinematales	Brevinemataceae	Brevinema
d__Bacteria;p__Chloroflexi;c__Anaerolineae;o__SBR1031;f__A4b;g__A4b	Bacteria	Chloroflexi	Anaerolineae	SBR1031	A4b	A4b
d__Bacteria;p__Proteobacteria;c__Alphaproteobacteria;o__Rhodospirillales;f__Magnetospiraceae;g__uncultured	Bacteria	Proteobacteria	Alphaproteobacteria	Rhodospirillales	Magnetospiraceae	uncultured
d__Bacteria;p__Planctomycetota;c__Phycisphaerae;o__Phycisphaerales;f__Phycisphaeraceae;g__Phycisphaera	Bacteria	Planctomycetota	Phycisphaerae	Phycisphaerales	Phycisphaeraceae	Phycisphaera
d__Bacteria;p__Bacteroidota;c__Bacteroidia;o__Flavobacteriales;f__Flavobacteriaceae;g__Dokdonia	Bacteria	Bacteroidota	Bacteroidia	Flavobacteriales	Flavobacteriaceae	Dokdonia
d__Bacteria;p__Desulfobacterota;c__Desulfuromonadia;o__Bradymonadales;f__Bradymonadales;g__Bradymonadales	Bacteria	Desulfobacterota	Desulfuromonadia	Bradymonadales	Bradymonadales	Bradymonadales
d__Bacteria;p__Bacteroidota;c__Bacteroidia;o__Cytophagales;f__Cyclobacteriaceae;g__Reichenbachiella	Bacteria	Bacteroidota	Bacteroidia	Cytophagales	Cyclobacteriaceae	Reichenbachiella
d__Bacteria;p__Bdellovibrionota;c__Bdellovibrionia;o__Bacteriovoracales;f__Bacteriovoracaceae;g__Peredibacter	Bacteria	Bdellovibrionota	Bdellovibrionia	Bacteriovoracales	Bacteriovoracaceae	Peredibacter
d__Bacteria;p__Bacteroidota;c__Bacteroidia;o__Flavobacteriales;f__Flavobacteriaceae;g__Jejudonia	Bacteria	Bacteroidota	Bacteroidia	Flavobacteriales	Flavobacteriaceae	Jejudonia
d__Bacteria;p__Proteobacteria;c__Alphaproteobacteria;o__Rickettsiales;f__Rickettsiaceae;g__uncultured	Bacteria	Proteobacteria	Alphaproteobacteria	Rickettsiales	Rickettsiaceae	uncultured
d__Bacteria;p__Proteobacteria;c__Gammaproteobacteria;o__Oceanospirillales;f__Alcanivoracaceae1;g__Alcanivorax	Bacteria	Proteobacteria	Gammaproteobacteria	Oceanospirillales	Alcanivoracaceae1	Alcanivorax
d__Bacteria;p__Firmicutes;c__Clostridia;o__Oscillospirales;f__Ruminococcaceae;g__Faecalibacterium	Bacteria	Firmicutes	Clostridia	Oscillospirales	Ruminococcaceae	Faecalibacterium
d__Bacteria;p__Proteobacteria;c__Gammaproteobacteria;o__Cellvibrionales;f__Porticoccaceae;g__Porticoccus	Bacteria	Proteobacteria	Gammaproteobacteria	Cellvibrionales	Porticoccaceae	Porticoccus
d__Bacteria;p__Bacteroidota;c__Bacteroidia;o__Flavobacteriales;f__Cryomorphaceae;g__Vicingus	Bacteria	Bacteroidota	Bacteroidia	Flavobacteriales	Cryomorphaceae	Vicingus
d__Bacteria;p__Bacteroidota;c__Bacteroidia;o__Flavobacteriales;f__Flavobacteriaceae;g__Kordia	Bacteria	Bacteroidota	Bacteroidia	Flavobacteriales	Flavobacteriaceae	Kordia
d__Bacteria;p__Proteobacteria;c__Alphaproteobacteria;o__Rhodospirillales;f__Terasakiellaceae;g__Terasakiella	Bacteria	Proteobacteria	Alphaproteobacteria	Rhodospirillales	Terasakiellaceae	Terasakiella
d__Bacteria;p__Proteobacteria;c__Alphaproteobacteria;o__Parvibaculales;f__Parvibaculaceae;g__Mf105b01	Bacteria	Proteobacteria	Alphaproteobacteria	Parvibaculales	Parvibaculaceae	Mf105b01
d__Bacteria;p__Myxococcota;c__Polyangia;o__Nannocystales;f__Nannocystaceae;g__Nannocystis	Bacteria	Myxococcota	Polyangia	Nannocystales	Nannocystaceae	Nannocystis
d__Bacteria;p__Proteobacteria;c__Alphaproteobacteria;o__Rhodobacterales;f__Rhodobacteraceae;g__Pseudorhodobacter	Bacteria	Proteobacteria	Alphaproteobacteria	Rhodobacterales	Rhodobacteraceae	Pseudorhodobacter
d__Bacteria;p__Actinobacteriota;c__Actinobacteria;o__Propionibacteriales;f__Propionibacteriaceae;g__Cutibacterium	Bacteria	Actinobacteriota	Actinobacteria	Propionibacteriales	Propionibacteriaceae	Cutibacterium
d__Bacteria;p__Bacteroidota;c__Bacteroidia;o__Flavobacteriales;f__Flavobacteriaceae;g__Maribacter	Bacteria	Bacteroidota	Bacteroidia	Flavobacteriales	Flavobacteriaceae	Maribacter
d__Bacteria;p__Proteobacteria;c__Alphaproteobacteria;__;__;__	Bacteria	Proteobacteria	Alphaproteobacteria	NA	NA	OTU-n7
d__Bacteria;p__Myxococcota;c__Polyangia;o__Polyangiales;f__Sandaracinaceae;g__uncultured	Bacteria	Myxococcota	Polyangia	Polyangiales	Sandaracinaceae	uncultured
d__Bacteria;p__Gemmatimonadota;c__BD2-11_terrestrial_group;o__BD2-11_terrestrial_group;f__BD2-11_terrestrial_group;g__BD2-11_terrestrial_group	Bacteria	Gemmatimonadota	BD2-11_terrestrial_group	BD2-11_terrestrial_group	BD2-11_terrestrial_group	BD2-11_terrestrial_group
d__Bacteria;p__Bacteroidota;c__Bacteroidia;o__Cytophagales;f__Cyclobacteriaceae;g__Fabibacter	Bacteria	Bacteroidota	Bacteroidia	Cytophagales	Cyclobacteriaceae	Fabibacter
d__Bacteria;p__Proteobacteria;c__Gammaproteobacteria;o__Burkholderiales;f__Comamonadaceae;g__Hydrogenophaga	Bacteria	Proteobacteria	Gammaproteobacteria	Burkholderiales	Comamonadaceae	Hydrogenophaga
d__Bacteria;p__Proteobacteria;c__Gammaproteobacteria;o__Oceanospirillales;f__Halomonadaceae;g__Halomonas	Bacteria	Proteobacteria	Gammaproteobacteria	Oceanospirillales	Halomonadaceae	Halomonas
d__Bacteria;p__Proteobacteria;c__Alphaproteobacteria;o__Kiloniellales;f__Kiloniellaceae;g__Kiloniella	Bacteria	Proteobacteria	Alphaproteobacteria	Kiloniellales	Kiloniellaceae	Kiloniella
d__Bacteria;p__Proteobacteria;c__Gammaproteobacteria;__;__;__	Bacteria	Proteobacteria	Gammaproteobacteria	NA	NA	OTU-n8
d__Bacteria;p__Bdellovibrionota;c__Bdellovibrionia;o__Bdellovibrionales;f__Bdellovibrionaceae;g__Bdellovibrio	Bacteria	Bdellovibrionota	Bdellovibrionia	Bdellovibrionales	Bdellovibrionaceae	Bdellovibrio
d__Bacteria;p__Firmicutes;c__Bacilli;o__Mycoplasmatales;f__Mycoplasmataceae;g__Mycoplasma	Bacteria	Firmicutes	Bacilli	Mycoplasmatales	Mycoplasmataceae	Mycoplasma
d__Bacteria;p__Proteobacteria;c__Gammaproteobacteria;o__Burkholderiales;f__Oxalobacteraceae;__	Bacteria	Proteobacteria	Gammaproteobacteria	Burkholderiales	Oxalobacteraceae	OTU-n9
d__Bacteria;p__NB1-j;c__NB1-j;o__NB1-j;f__NB1-j;g__NB1-j	Bacteria	NB1-j	NB1-j	NB1-j	NB1-j	NB1-j
d__Bacteria;p__Proteobacteria;c__Gammaproteobacteria;o__Burkholderiales;f__Burkholderiaceae;g__Ralstonia	Bacteria	Proteobacteria	Gammaproteobacteria	Burkholderiales	Burkholderiaceae	Ralstonia
d__Bacteria;p__Proteobacteria;c__Gammaproteobacteria;o__Oceanospirillales;f__Kangiellaceae;g__Aliikangiella	Bacteria	Proteobacteria	Gammaproteobacteria	Oceanospirillales	Kangiellaceae	Aliikangiella
d__Bacteria;p__Firmicutes;c__Bacilli;o__Erysipelotrichales;f__Erysipelotrichaceae;g__Turicibacter	Bacteria	Firmicutes	Bacilli	Erysipelotrichales	Erysipelotrichaceae	Turicibacter
d__Bacteria;p__Proteobacteria;c__Alphaproteobacteria;o__Rhizobiales;f__Methyloligellaceae;g__uncultured	Bacteria	Proteobacteria	Alphaproteobacteria	Rhizobiales	Methyloligellaceae	uncultured
d__Bacteria;p__Proteobacteria;c__Alphaproteobacteria;o__Rickettsiales;f__AB1;g__AB1	Bacteria	Proteobacteria	Alphaproteobacteria	Rickettsiales	AB1	AB1
d__Bacteria;p__Firmicutes;c__Bacilli;o__Staphylococcales;f__Staphylococcaceae;g__Staphylococcus	Bacteria	Firmicutes	Bacilli	Staphylococcales	Staphylococcaceae	Staphylococcus
d__Bacteria;p__Proteobacteria;c__Alphaproteobacteria;o__Rhodobacterales;f__Rhodobacteraceae;g__uncultured	Bacteria	Proteobacteria	Alphaproteobacteria	Rhodobacterales	Rhodobacteraceae	uncultured
d__Bacteria;p__Bacteroidota;c__Bacteroidia;o__Flavobacteriales;f__NS7_marine_group;g__NS7_marine_group	Bacteria	Bacteroidota	Bacteroidia	Flavobacteriales	NS7_marine_group	NS7_marine_group
d__Bacteria;p__Proteobacteria;c__Gammaproteobacteria;o__Pseudomonadales;f__Moraxellaceae;g__Acinetobacter	Bacteria	Proteobacteria	Gammaproteobacteria	Pseudomonadales	Moraxellaceae	Acinetobacter
d__Bacteria;p__Proteobacteria;c__Gammaproteobacteria;o__Oceanospirillales;f__Halomonadaceae;g__Cobetia	Bacteria	Proteobacteria	Gammaproteobacteria	Oceanospirillales	Halomonadaceae	Cobetia
d__Bacteria;p__Bacteroidota;c__Bacteroidia;o__Flavobacteriales;f__Cryomorphaceae;g__uncultured	Bacteria	Bacteroidota	Bacteroidia	Flavobacteriales	Cryomorphaceae	uncultured
d__Bacteria;p__Proteobacteria;c__Alphaproteobacteria;o__Kordiimonadales;f__Kordiimonadaceae;g__Kordiimonas	Bacteria	Proteobacteria	Alphaproteobacteria	Kordiimonadales	Kordiimonadaceae	Kordiimonas
d__Bacteria;p__Proteobacteria;c__Gammaproteobacteria;o__Cellvibrionales;f__Spongiibacteraceae;g__BD1-7_clade	Bacteria	Proteobacteria	Gammaproteobacteria	Cellvibrionales	Spongiibacteraceae	BD1-7_clade
d__Bacteria;p__Proteobacteria;c__Gammaproteobacteria;o__Alteromonadales;f__Colwelliaceae;g__Colwellia	Bacteria	Proteobacteria	Gammaproteobacteria	Alteromonadales	Colwelliaceae	Colwellia
d__Bacteria;p__Bacteroidota;c__Bacteroidia;o__Flavobacteriales;f__Flavobacteriaceae;g__Ulvibacter	Bacteria	Bacteroidota	Bacteroidia	Flavobacteriales	Flavobacteriaceae	Ulvibacter
d__Bacteria;p__Proteobacteria;c__Alphaproteobacteria;o__Sphingomonadales;f__Sphingomonadaceae;g__Sphingorhabdus	Bacteria	Proteobacteria	Alphaproteobacteria	Sphingomonadales	Sphingomonadaceae	Sphingorhabdus
d__Bacteria;p__Proteobacteria;c__Gammaproteobacteria;o__Pseudomonadales;f__Pseudomonadaceae;g__Pseudomonas	Bacteria	Proteobacteria	Gammaproteobacteria	Pseudomonadales	Pseudomonadaceae	Pseudomonas
d__Bacteria;p__Actinobacteriota;c__Actinobacteria;o__Bifidobacteriales;f__Bifidobacteriaceae;g__Bifidobacterium	Bacteria	Actinobacteriota	Actinobacteria	Bifidobacteriales	Bifidobacteriaceae	Bifidobacterium
d__Bacteria;p__Firmicutes;c__Clostridia;o__Peptostreptococcales-Tissierellales;f__Peptostreptococcales-Tissierellales;g__Peptoniphilus	Bacteria	Firmicutes	Clostridia	Peptostreptococcales-Tissierellales	Peptostreptococcales-Tissierellales	Peptoniphilus
d__Bacteria;p__Proteobacteria;c__Gammaproteobacteria;o__Alteromonadales;f__Alteromonadaceae;g__Glaciecola	Bacteria	Proteobacteria	Gammaproteobacteria	Alteromonadales	Alteromonadaceae	Glaciecola
d__Bacteria;p__Proteobacteria;c__Gammaproteobacteria;o__Oceanospirillales;f__Alcanivoracaceae;g__Ketobacter	Bacteria	Proteobacteria	Gammaproteobacteria	Oceanospirillales	Alcanivoracaceae	Ketobacter
d__Bacteria;p__Acidobacteriota;c__Acidobacteriae;o__PAUC26f;f__PAUC26f;g__PAUC26f	Bacteria	Acidobacteriota	Acidobacteriae	PAUC26f	PAUC26f	PAUC26f
d__Bacteria;p__Proteobacteria;c__Gammaproteobacteria;o__Oceanospirillales;f__Nitrincolaceae;g__Neptunomonas	Bacteria	Proteobacteria	Gammaproteobacteria	Oceanospirillales	Nitrincolaceae	Neptunomonas
d__Bacteria;p__Proteobacteria;c__Gammaproteobacteria;o__Milano-WF1B-44;f__Milano-WF1B-44;g__Milano-WF1B-44	Bacteria	Proteobacteria	Gammaproteobacteria	Milano-WF1B-44	Milano-WF1B-44	Milano-WF1B-44
d__Bacteria;p__Verrucomicrobiota;c__Verrucomicrobiae;o__Verrucomicrobiales;f__Akkermansiaceae;g__Akkermansia	Bacteria	Verrucomicrobiota	Verrucomicrobiae	Verrucomicrobiales	Akkermansiaceae	Akkermansia
d__Bacteria;p__Bacteroidota;c__Bacteroidia;o__Flavobacteriales;f__NS9_marine_group;g__NS9_marine_group	Bacteria	Bacteroidota	Bacteroidia	Flavobacteriales	NS9_marine_group	NS9_marine_group
d__Bacteria;p__Firmicutes;c__Clostridia;o__Peptostreptococcales-Tissierellales;f__Peptostreptococcaceae;g__Romboutsia	Bacteria	Firmicutes	Clostridia	Peptostreptococcales-Tissierellales	Peptostreptococcaceae	Romboutsia
d__Bacteria;p__Firmicutes;c__Clostridia;o__Lachnospirales;f__Lachnospiraceae;g__Roseburia	Bacteria	Firmicutes	Clostridia	Lachnospirales	Lachnospiraceae	Roseburia
d__Bacteria;p__Proteobacteria;c__Alphaproteobacteria;o__Caulobacterales;f__Hyphomonadaceae;g__Hyphomonas	Bacteria	Proteobacteria	Alphaproteobacteria	Caulobacterales	Hyphomonadaceae	Hyphomonas
d__Bacteria;p__Bacteroidota;c__Bacteroidia;o__Flavobacteriales;f__Flavobacteriaceae;g__Spongiivirga	Bacteria	Bacteroidota	Bacteroidia	Flavobacteriales	Flavobacteriaceae	Spongiivirga
d__Bacteria;p__Proteobacteria;c__Alphaproteobacteria;o__Micavibrionales;f__Micavibrionaceae;g__uncultured	Bacteria	Proteobacteria	Alphaproteobacteria	Micavibrionales	Micavibrionaceae	uncultured
d__Bacteria;p__Bacteroidota;c__Rhodothermia;o__Rhodothermales;f__Rhodothermaceae;g__uncultured	Bacteria	Bacteroidota	Rhodothermia	Rhodothermales	Rhodothermaceae	uncultured
d__Bacteria;p__Proteobacteria;c__Gammaproteobacteria;o__KI89A_clade;f__KI89A_clade;g__KI89A_clade	Bacteria	Proteobacteria	Gammaproteobacteria	KI89A_clade	KI89A_clade	KI89A_clade
d__Bacteria;p__Proteobacteria;c__Gammaproteobacteria;o__Cellvibrionales;f__Halieaceae;g__OM60(NOR5)_clade	Bacteria	Proteobacteria	Gammaproteobacteria	Cellvibrionales	Halieaceae	OM60(NOR5)_clade
d__Bacteria;p__Proteobacteria;c__Alphaproteobacteria;o__Rhodobacterales;f__Rhodobacteraceae;g__Limibaculum	Bacteria	Proteobacteria	Alphaproteobacteria	Rhodobacterales	Rhodobacteraceae	Limibaculum
d__Bacteria;p__Bacteroidota;c__Bacteroidia;o__Chitinophagales;f__Saprospiraceae;g__Portibacter	Bacteria	Bacteroidota	Bacteroidia	Chitinophagales	Saprospiraceae	Portibacter
d__Bacteria;p__Bacteroidota;c__Bacteroidia;o__Flavobacteriales;f__Flavobacteriaceae;g__NS3a_marine_group	Bacteria	Bacteroidota	Bacteroidia	Flavobacteriales	Flavobacteriaceae	NS3a_marine_group
d__Bacteria;p__Proteobacteria;c__Alphaproteobacteria;o__Sphingomonadales;f__Sphingomonadaceae;__	Bacteria	Proteobacteria	Alphaproteobacteria	Sphingomonadales	Sphingomonadaceae	OTU-n10
d__Bacteria;p__Actinobacteriota;c__Acidimicrobiia;o__Microtrichales;f__Microtrichaceae;g__Sva0996_marine_group	Bacteria	Actinobacteriota	Acidimicrobiia	Microtrichales	Microtrichaceae	Sva0996_marine_group
d__Bacteria;p__Proteobacteria;c__Gammaproteobacteria;o__Steroidobacterales;f__Woeseiaceae;g__Woeseia	Bacteria	Proteobacteria	Gammaproteobacteria	Steroidobacterales	Woeseiaceae	Woeseia
d__Bacteria;p__Bacteroidota;c__Bacteroidia;o__Flavobacteriales;f__Flavobacteriaceae;g__uncultured	Bacteria	Bacteroidota	Bacteroidia	Flavobacteriales	Flavobacteriaceae	uncultured
d__Bacteria;p__Proteobacteria;c__Gammaproteobacteria;o__Gammaproteobacteria_Incertae_Sedis;f__Unknown_Family;g__uncultured	Bacteria	Proteobacteria	Gammaproteobacteria	Gammaproteobacteria_Incertae_Sedis	Unknown_Family	uncultured
d__Bacteria;p__Proteobacteria;c__Gammaproteobacteria;o__Pseudomonadales;f__Moraxellaceae;g__Psychrobacter	Bacteria	Proteobacteria	Gammaproteobacteria	Pseudomonadales	Moraxellaceae	Psychrobacter
d__Bacteria;p__Bacteroidota;c__Bacteroidia;o__Flavobacteriales;f__Schleiferiaceae;g__Schleiferia	Bacteria	Bacteroidota	Bacteroidia	Flavobacteriales	Schleiferiaceae	Schleiferia
d__Bacteria;p__Planctomycetota;c__Phycisphaerae;o__Phycisphaerales;f__Phycisphaeraceae;g__SM1A02	Bacteria	Planctomycetota	Phycisphaerae	Phycisphaerales	Phycisphaeraceae	SM1A02
d__Bacteria;p__Proteobacteria;c__Alphaproteobacteria;o__Caulobacterales;f__Hyphomonadaceae;g__Hyphobacterium	Bacteria	Proteobacteria	Alphaproteobacteria	Caulobacterales	Hyphomonadaceae	Hyphobacterium
d__Bacteria;p__Bacteroidota;c__Bacteroidia;o__Cytophagales;f__Microscillaceae;g__uncultured	Bacteria	Bacteroidota	Bacteroidia	Cytophagales	Microscillaceae	uncultured
d__Bacteria;p__Planctomycetota;c__Phycisphaerae;o__Phycisphaerales;f__Phycisphaeraceae;g__Algisphaera	Bacteria	Planctomycetota	Phycisphaerae	Phycisphaerales	Phycisphaeraceae	Algisphaera
d__Bacteria;p__Campilobacterota;c__Campylobacteria;o__Campylobacterales;f__Arcobacteraceae;g__Pseudarcobacter	Bacteria	Campilobacterota	Campylobacteria	Campylobacterales	Arcobacteraceae	Pseudarcobacter
d__Bacteria;p__Proteobacteria;c__Gammaproteobacteria;o__Oceanospirillales;f__Nitrincolaceae;__	Bacteria	Proteobacteria	Gammaproteobacteria	Oceanospirillales	Nitrincolaceae	OTU-n11
d__Bacteria;p__Proteobacteria;c__Alphaproteobacteria;o__Rickettsiales;f__SM2D12;g__SM2D12	Bacteria	Proteobacteria	Alphaproteobacteria	Rickettsiales	SM2D12	SM2D12
d__Bacteria;p__Proteobacteria;c__Gammaproteobacteria;o__Cellvibrionales;f__Cellvibrionaceae;g__Halioxenophilus	Bacteria	Proteobacteria	Gammaproteobacteria	Cellvibrionales	Cellvibrionaceae	Halioxenophilus
d__Bacteria;p__Bacteroidota;c__Bacteroidia;o__Cytophagales;f__Cyclobacteriaceae;g__Ekhidna	Bacteria	Bacteroidota	Bacteroidia	Cytophagales	Cyclobacteriaceae	Ekhidna
d__Bacteria;p__Proteobacteria;c__Gammaproteobacteria;o__Alteromonadales;f__Marinobacteraceae;g__Marinobacter	Bacteria	Proteobacteria	Gammaproteobacteria	Alteromonadales	Marinobacteraceae	Marinobacter
d__Bacteria;p__Proteobacteria;c__Alphaproteobacteria;o__Caulobacterales;f__Hyphomonadaceae;g__Hellea	Bacteria	Proteobacteria	Alphaproteobacteria	Caulobacterales	Hyphomonadaceae	Hellea
d__Bacteria;p__Bacteroidota;c__Bacteroidia;o__Flavobacteriales;f__Flavobacteriaceae;g__Nonlabens	Bacteria	Bacteroidota	Bacteroidia	Flavobacteriales	Flavobacteriaceae	Nonlabens
d__Bacteria;p__Proteobacteria;c__Gammaproteobacteria;o__Francisellales;f__Francisellaceae;g__uncultured	Bacteria	Proteobacteria	Gammaproteobacteria	Francisellales	Francisellaceae	uncultured
d__Bacteria;p__Proteobacteria;c__Alphaproteobacteria;o__Rhodobacterales;f__Rhodobacteraceae;g__Silicimonas	Bacteria	Proteobacteria	Alphaproteobacteria	Rhodobacterales	Rhodobacteraceae	Silicimonas
d__Bacteria;p__Bacteroidota;c__Bacteroidia;o__Flavobacteriales;f__Crocinitomicaceae;g__Crocinitomix	Bacteria	Bacteroidota	Bacteroidia	Flavobacteriales	Crocinitomicaceae	Crocinitomix
d__Bacteria;p__Proteobacteria;c__Gammaproteobacteria;o__Oceanospirillales;f__Saccharospirillaceae;g__Oceaniserpentilla	Bacteria	Proteobacteria	Gammaproteobacteria	Oceanospirillales	Saccharospirillaceae	Oceaniserpentilla
d__Bacteria;p__Myxococcota;c__Polyangia;o__Nannocystales;f__Nannocystaceae;g__uncultured	Bacteria	Myxococcota	Polyangia	Nannocystales	Nannocystaceae	uncultured
d__Bacteria;p__Proteobacteria;c__Alphaproteobacteria;o__Rickettsiales;f__uncultured;g__uncultured	Bacteria	Proteobacteria	Alphaproteobacteria	Rickettsiales	uncultured	uncultured
d__Bacteria;p__Proteobacteria;c__Gammaproteobacteria;o__Alteromonadales;f__Colwelliaceae;g__Thalassotalea	Bacteria	Proteobacteria	Gammaproteobacteria	Alteromonadales	Colwelliaceae	Thalassotalea
d__Bacteria;p__Bacteroidota;c__Bacteroidia;o__Flavobacteriales;f__Flavobacteriaceae;g__Psychroserpens	Bacteria	Bacteroidota	Bacteroidia	Flavobacteriales	Flavobacteriaceae	Psychroserpens
d__Bacteria;p__Proteobacteria;c__Alphaproteobacteria;o__Rhodobacterales;f__Rhodobacteraceae;g__Paracoccus	Bacteria	Proteobacteria	Alphaproteobacteria	Rhodobacterales	Rhodobacteraceae	Paracoccus
d__Bacteria;p__Proteobacteria;c__Gammaproteobacteria;o__Alteromonadales;f__Moritellaceae;g__Moritella	Bacteria	Proteobacteria	Gammaproteobacteria	Alteromonadales	Moritellaceae	Moritella
d__Bacteria;p__Firmicutes;c__Clostridia;o__Peptostreptococcales-Tissierellales;f__Peptostreptococcales-Tissierellales;g__Anaerococcus	Bacteria	Firmicutes	Clostridia	Peptostreptococcales-Tissierellales	Peptostreptococcales-Tissierellales	Anaerococcus
d__Bacteria;p__Bacteroidota;c__Bacteroidia;o__Flavobacteriales;f__Cryomorphaceae;g__Owenweeksia	Bacteria	Bacteroidota	Bacteroidia	Flavobacteriales	Cryomorphaceae	Owenweeksia
d__Bacteria;p__Dependentiae;c__Babeliae;o__Babeliales;f__Babeliales;g__Babeliales	Bacteria	Dependentiae	Babeliae	Babeliales	Babeliales	Babeliales
d__Bacteria;p__Patescibacteria;c__Gracilibacteria;o__JGI_0000069-P22;f__JGI_0000069-P22;g__JGI_0000069-P22	Bacteria	Patescibacteria	Gracilibacteria	JGI_0000069-P22	JGI_0000069-P22	JGI_0000069-P22
d__Bacteria;p__Proteobacteria;c__Gammaproteobacteria;o__Alteromonadales;f__Psychromonadaceae;g__Motilimonas	Bacteria	Proteobacteria	Gammaproteobacteria	Alteromonadales	Psychromonadaceae	Motilimonas
d__Bacteria;p__Bacteroidota;c__Bacteroidia;o__Flavobacteriales;f__Flavobacteriaceae;g__Croceitalea	Bacteria	Bacteroidota	Bacteroidia	Flavobacteriales	Flavobacteriaceae	Croceitalea
d__Bacteria;p__Proteobacteria;c__Alphaproteobacteria;o__Sphingomonadales;f__Sphingomonadaceae;g__Altererythrobacter	Bacteria	Proteobacteria	Alphaproteobacteria	Sphingomonadales	Sphingomonadaceae	Altererythrobacter
d__Bacteria;p__Proteobacteria;c__Alphaproteobacteria;o__Rhodospirillales;f__uncultured;g__uncultured	Bacteria	Proteobacteria	Alphaproteobacteria	Rhodospirillales	uncultured	uncultured
d__Bacteria;p__Proteobacteria;c__Gammaproteobacteria;o__Legionellales;f__Legionellaceae;g__Legionella	Bacteria	Proteobacteria	Gammaproteobacteria	Legionellales	Legionellaceae	Legionella
d__Bacteria;p__Myxococcota;c__bacteriap25;o__bacteriap25;f__bacteriap25;g__bacteriap25	Bacteria	Myxococcota	bacteriap25	bacteriap25	bacteriap25	bacteriap25
d__Bacteria;p__Bacteroidota;c__Bacteroidia;o__Flavobacteriales;f__Crocinitomicaceae;g__uncultured	Bacteria	Bacteroidota	Bacteroidia	Flavobacteriales	Crocinitomicaceae	uncultured
d__Bacteria;p__Proteobacteria;c__Alphaproteobacteria;o__Rhizobiales;f__Rhizobiaceae;g__Hoeflea	Bacteria	Proteobacteria	Alphaproteobacteria	Rhizobiales	Rhizobiaceae	Hoeflea
d__Bacteria;p__Proteobacteria;c__Alphaproteobacteria;o__Rhodobacterales;f__Rhodobacteraceae;g__Litoreibacter	Bacteria	Proteobacteria	Alphaproteobacteria	Rhodobacterales	Rhodobacteraceae	Litoreibacter
d__Bacteria;p__Patescibacteria;c__Parcubacteria;o__Candidatus_Kaiserbacteria;f__Candidatus_Kaiserbacteria;g__Candidatus_Kaiserbacteria	Bacteria	Patescibacteria	Parcubacteria	Candidatus_Kaiserbacteria	Candidatus_Kaiserbacteria	Candidatus_Kaiserbacteria
d__Bacteria;p__Spirochaetota;c__Spirochaetia;o__Spirochaetales;f__Spirochaetaceae;__	Bacteria	Spirochaetota	Spirochaetia	Spirochaetales	Spirochaetaceae	OTU-n12
d__Bacteria;p__Proteobacteria;c__Gammaproteobacteria;o__Cellvibrionales;f__Halieaceae;g__Haliea	Bacteria	Proteobacteria	Gammaproteobacteria	Cellvibrionales	Halieaceae	Haliea
d__Bacteria;p__Proteobacteria;c__Alphaproteobacteria;o__Sphingomonadales;f__Sphingomonadaceae;g__Erythrobacter	Bacteria	Proteobacteria	Alphaproteobacteria	Sphingomonadales	Sphingomonadaceae	Erythrobacter
d__Bacteria;p__Bacteroidota;c__Bacteroidia;o__Flavobacteriales;f__Flavobacteriaceae;g__Subsaxibacter	Bacteria	Bacteroidota	Bacteroidia	Flavobacteriales	Flavobacteriaceae	Subsaxibacter
d__Bacteria;p__Bacteroidota;c__Bacteroidia;o__Flavobacteriales;f__Flavobacteriaceae;g__Polaribacter	Bacteria	Bacteroidota	Bacteroidia	Flavobacteriales	Flavobacteriaceae	Polaribacter
d__Bacteria;p__Proteobacteria;c__Gammaproteobacteria;o__Cellvibrionales;f__Halieaceae;__	Bacteria	Proteobacteria	Gammaproteobacteria	Cellvibrionales	Halieaceae	OTU-n13
d__Bacteria;p__Bacteroidota;c__Bacteroidia;o__Chitinophagales;f__37-13;g__37-13	Bacteria	Bacteroidota	Bacteroidia	Chitinophagales	37-13	37-13
d__Bacteria;p__Proteobacteria;c__Alphaproteobacteria;o__Caulobacterales;f__Hyphomonadaceae;__	Bacteria	Proteobacteria	Alphaproteobacteria	Caulobacterales	Hyphomonadaceae	OTU-n14
d__Bacteria;p__Proteobacteria;c__Alphaproteobacteria;o__Kordiimonadales;f__uncultured;g__uncultured	Bacteria	Proteobacteria	Alphaproteobacteria	Kordiimonadales	uncultured	uncultured
d__Bacteria;p__Proteobacteria;c__Gammaproteobacteria;o__Burkholderiales;f__Methylophilaceae;g__Methylotenera	Bacteria	Proteobacteria	Gammaproteobacteria	Burkholderiales	Methylophilaceae	Methylotenera
d__Bacteria;p__Proteobacteria;c__Gammaproteobacteria;o__Oceanospirillales;f__Saccharospirillaceae;g__Oceanobacter	Bacteria	Proteobacteria	Gammaproteobacteria	Oceanospirillales	Saccharospirillaceae	Oceanobacter
d__Bacteria;p__Proteobacteria;c__Alphaproteobacteria;o__Caulobacterales;f__Hyphomonadaceae;g__uncultured	Bacteria	Proteobacteria	Alphaproteobacteria	Caulobacterales	Hyphomonadaceae	uncultured
d__Bacteria;p__Bacteroidota;c__Bacteroidia;o__Chitinophagales;f__Saprospiraceae;g__Aureispira	Bacteria	Bacteroidota	Bacteroidia	Chitinophagales	Saprospiraceae	Aureispira
d__Bacteria;p__Bacteroidota;c__Bacteroidia;o__Cytophagales;f__Bernardetiaceae;g__Bernardetia	Bacteria	Bacteroidota	Bacteroidia	Cytophagales	Bernardetiaceae	Bernardetia
d__Bacteria;p__Patescibacteria;c__Gracilibacteria;o__Absconditabacteriales_(SR1);f__Absconditabacteriales_(SR1);g__Absconditabacteriales_(SR1)	Bacteria	Patescibacteria	Gracilibacteria	Absconditabacteriales_(SR1)	Absconditabacteriales_(SR1)	Absconditabacteriales_(SR1)
d__Bacteria;p__Proteobacteria;c__Alphaproteobacteria;o__Rhodobacterales;f__Rhodobacteraceae;g__Defluviimonas	Bacteria	Proteobacteria	Alphaproteobacteria	Rhodobacterales	Rhodobacteraceae	Defluviimonas
d__Bacteria;p__Bacteroidota;c__Bacteroidia;o__Sphingobacteriales;f__NS11-12_marine_group;g__NS11-12_marine_group	Bacteria	Bacteroidota	Bacteroidia	Sphingobacteriales	NS11-12_marine_group	NS11-12_marine_group
d__Bacteria;p__Proteobacteria;c__Alphaproteobacteria;o__Rhodobacterales;f__Rhodobacteraceae;g__Rhodobacteraceae	Bacteria	Proteobacteria	Alphaproteobacteria	Rhodobacterales	Rhodobacteraceae	Rhodobacteraceae
d__Bacteria;p__Bdellovibrionota;c__Bdellovibrionia;o__Bacteriovoracales;f__Bacteriovoracaceae;g__Halobacteriovorax	Bacteria	Bdellovibrionota	Bdellovibrionia	Bacteriovoracales	Bacteriovoracaceae	Halobacteriovorax
d__Bacteria;p__Bacteroidota;c__Bacteroidia;o__Cytophagales;f__Microscillaceae;g__Microscilla	Bacteria	Bacteroidota	Bacteroidia	Cytophagales	Microscillaceae	Microscilla
d__Bacteria;p__Proteobacteria;c__Gammaproteobacteria;o__HglApr721;f__HglApr721;g__HglApr721	Bacteria	Proteobacteria	Gammaproteobacteria	HglApr721	HglApr721	HglApr721
d__Bacteria;p__Proteobacteria;c__Gammaproteobacteria;o__Pseudomonadales;f__Moraxellaceae;g__Enhydrobacter	Bacteria	Proteobacteria	Gammaproteobacteria	Pseudomonadales	Moraxellaceae	Enhydrobacter
d__Bacteria;p__Proteobacteria;c__Alphaproteobacteria;o__Rhodobacterales;f__Rhodobacteraceae;g__Falsirhodobacter	Bacteria	Proteobacteria	Alphaproteobacteria	Rhodobacterales	Rhodobacteraceae	Falsirhodobacter
d__Bacteria;p__Proteobacteria;c__Alphaproteobacteria;o__Parvibaculales;f__uncultured;g__uncultured	Bacteria	Proteobacteria	Alphaproteobacteria	Parvibaculales	uncultured	uncultured
d__Bacteria;p__Myxococcota;c__Myxococcia;o__Myxococcales;f__Myxococcaceae;g__P3OB-42	Bacteria	Myxococcota	Myxococcia	Myxococcales	Myxococcaceae	P3OB-42
d__Bacteria;p__Proteobacteria;c__Alphaproteobacteria;o__Rhodobacterales;f__Rhodobacteraceae;g__Leisingera	Bacteria	Proteobacteria	Alphaproteobacteria	Rhodobacterales	Rhodobacteraceae	Leisingera
